# Supplementary material for: Dynamic Changes in the Gut Microbial Community and Function during Broiler Growth
Source: Microbiol Spectr. 2022 Aug 11;10(4):e01005-22. doi: 10.1128/spectrum.01005-22 (PMC9430649; doi:10.1128/spectrum.01005-22)
Supplement: Supplemental file 2 — Supplemental material. Download spectrum.01005-22-s0002.xlsx, XLSX file, 0.3 MB [file spectrum.01005-22-s0002.xlsx]

## Sheet: Supplementary Table 1
Supplementary Table 1. Summary statistics of the 16S rDNA gene sequencing.
Tissue	Group	Sample Name	Raw PE(nt)	Raw Tags(nt)	Clean Tags(nt)	Effective Tags	Base(nt)	Average length (nt)	Q20(%)	Q30(%)	GC(%)	Effective Rate(%)
Feces	Week 4	R414	94785	92267	89123	60352	25593983	424	97.55	92.43	52.92	63.67
		R4111	104847	103237	99708	63111	27001500	428	97.54	92.41	52.41	60.19
		R4114	96779	93995	89917	61174	25997561	425	97.53	92.34	51.45	63.21
		R4115	95199	93107	89257	60346	25149521	417	97.42	91.99	50.82	63.39
		R4216	103047	100423	95958	64138	27060499	422	97.55	92.48	52.01	62.24
		R424	107204	104985	101189	64607	27457062	425	97.42	92.16	52.17	60.27
		R425	99441	97507	94396	64633	26766141	414	97.73	92.85	53.07	65
		R427	100032	97227	93269	66903	28578313	427	97.41	92.04	51.39	66.88
		R428	105029	102936	99040	68474	28437013	415	97.64	92.68	51.97	65.2
		R4214	100543	98349	94859	61826	25738753	416	97.8	92.99	54.3	61.49
	Week 5	R513	108907	106154	102346	67807	28797885	425	97.44	92.12	52.24	62.26
		R516	107931	105237	100773	67743	28848730	426	97.51	92.34	51.89	62.77
		R518	101260	98516	94557	62564	26543919	424	97.45	92.17	51.26	61.79
		R5114	108313	105911	102017	69685	29591604	425	97.31	91.74	51.16	64.34
		R5118	99184	96857	92798	62184	26033493	419	97.75	92.9	52.78	62.7
		R522	101078	99269	95816	66718	27589748	414	97.75	92.92	51.89	66.01
		R523	102377	99771	95924	67990	28502278	419	97.7	92.8	51.83	66.41
		R5213	94985	93630	90287	61218	25505609	417	97.66	92.75	51.66	64.45
		R5214	100805	99552	96236	67819	28107510	414	97.81	93.06	51.04	67.28
		R5215	101323	99029	95124	69839	29639516	424	97.49	92.23	51.63	68.93
	Week 8	R813	108393	106521	102662	69767	28981450	415	97.8	93	53.3	64.36
		R8110	108238	106487	102999	65595	26816883	409	97.95	93.39	50.45	60.6
		R8118	101931	100158	96961	62537	25455490	407	97.89	93.2	51.92	61.35
		R8114	99144	90820	84932	60585	24661772	407	96.56	90.47	49.95	61.11
		R8120	103191	101421	98415	65974	27083070	411	97.71	92.75	52.69	63.93
		R821	103744	102255	99140	62286	25463038	409	97.94	93.39	50.04	60.04
		R829	103110	100495	96833	62312	26155261	420	97.79	92.96	52.68	60.43
		R8212	111297	109405	106114	68100	27817860	408	97.72	92.8	50.43	61.19
		R8213	105798	104032	100065	64370	26296149	409	97.75	93	49.75	60.84
		R8217	106886	105381	102279	68513	28066979	410	97.79	93.07	49.95	64.1
	Week 9	R914	92736	91160	88229	63523	26604264	419	97.61	92.49	51.67	68.5
		R9114	102056	99943	96125	60716	25649384	422	97.64	92.63	50.92	59.49
		R9115	111328	108882	104795	69266	29497758	426	97.39	92.02	51.11	62.22
		R9117	112103	109951	105854	68796	28756129	418	97.49	92.22	51.86	61.37
		R9218	101287	98834	95031	69353	29109398	420	97.55	92.41	50.69	68.47
		R926	102158	99576	95230	66327	28302740	427	97.45	92.18	51.3	64.93
		R9213	108258	105861	101502	68198	28846897	423	97.48	92.25	51.4	63
		R9215	98447	96376	92589	62524	26682372	427	97.48	92.2	51.07	63.51
		R9216	83365	80589	78010	49491	20488121	414	97.01	91.49	53.36	59.37
		R9113	102556	99946	96530	68281	28590447	419	96.94	91.24	52.41	66.58
	Week 14	R9612	107479	104035	100592	65735	27384254	417	96.9	91.2	52.81	61.16
		R9615	104263	101312	97848	65959	27186440	412	97.09	91.73	51.85	63.26
		R9617	110635	108366	105156	69390	28338517	408	97.23	92.05	50.8	62.72
		R96113	98851	96272	93440	62874	25958512	413	97.11	91.65	52.56	63.6
		R96112	99472	97223	93805	62380	26092817	418	96.92	91.26	52.39	62.71
		R9621	101551	99435	96916	60050	24487534	408	97.39	92.21	52.74	59.13
		R9622	101521	98894	95246	66296	27975286	422	96.82	90.97	51.77	65.3
		R9629	102768	97981	91601	64516	27394829	425	96.26	89.87	53.16	62.78
		R96213	103479	101449	99126	61864	25171851	407	97.46	92.43	53.51	59.78
		R96216	96623	93944	90895	61672	25932504	420	96.89	91.16	52.46	63.83
	Week 16	R11017	104909	101657	98191	66605	27602175	414	97.01	91.48	52.43	63.49
		R11018	99941	97915	94779	64427	26764136	415	97.11	91.64	51.56	64.47
		R110119	102676	100592	97450	65164	27206851	418	96.87	91.13	51.92	63.47
		R11022	103574	100767	96787	69496	29679278	427	96.73	90.79	51.39	67.1
		R11028	98125	95832	91840	60050	25673016	428	96.62	90.54	50.58	61.2
		R110220	116642	113902	109381	69492	29650139	427	96.59	90.51	51.03	59.58
		R110116	94552	84190	77089	57806	24566774	425	95.81	88.74	51.45	61.14
		R11024	90473	83198	78661	57622	23982864	416	96.26	89.61	52.33	63.69
		R110120	74006	67349	63697	46696	19721032	422	95.94	89.02	51.76	63.1
		R11019	81739	72493	66574	47475	20278782	427	95.71	88.49	51.14	58.08
Description: Raw PE refers to the original down PE reads;Raw Tags refers to the Tags sequence obtained by splicing.Clean Tags are Tags that filter sequences of low quality and short length;Effective Tags are sequences of Tags that filter the chimera and are eventually used for subsequent analysis.Base is the number of bases in the final Effective Data;AvgLen is the average length of Effective Tag…

## Sheet: Supplementary Table 2
Supplementary Table 2. Broilers body weight from week 4 to week 16.
Group	Body weight （g）
week 4	304.24±37.13
week 5	477.49±59.95
week 8	1168.91±160.52
week 9	1296.30±165.49
week 10	1412.58±187.19
week 14	2543.25±248.91
week 16	3105.80±354.98
data are shown as the mean ± SEM from body weight data recorded at each time point

## Sheet: Supplementary Table 3
Supplementary Table 3. The results of Kruskal–Wallis H test about Shannon and Faith's PD indices.
Faith's PD index	Pairwise comparison	H	P-value	q-value
	4W vs. 5W	0.28	0.596701	0.696151
	8W vs. 14W	0.0914286	0.762369	0.842618
	8W vs. 16W	1.12	0.289918	0.507357
	8W vs. 9W	0	1	1
	8W vs. 4W	0.571429	0.449692	0.555502
	8W vs. 5W	1.28571	0.256839	0.490329
	9W vs. 4W	0.691429	0.405679	0.532454
	9W vs. 5W	2.76571	0.0963037	0.202238
	14W vs. 16W*	4.48	0.0342937	0.090021
	14W vs. 9W	0.691429	0.405679	0.532454
	14W vs. 4W	0.0228571	0.879829	0.923821
	14W vs. 5W	0.822857	0.364346	0.532454
	16W vs. 9W	0.691429	0.405679	0.532454
	16W vs. 4W	3.29143	0.0696424	0.162499
	16W vs. 5W*	6.60571	0.0101652	0.0321633
Shannon index	Pairwise comparison	H	P-value	q-value
	4W vs. 5W	0.691429	0.405679	0.448382
	8W vs. 4W	2.06286	0.150927	0.243805
	8W vs. 5W *	5.49143	0.0191099	0.0501635
	8W vs. 9W	0.0914286	0.762369	0.762369
	8W vs. 14W	1.12	0.289918	0.380518
	8W vs. 16W	1.28571	0.256839	0.359575
	9W vs. 4W	1.65143	0.198765	0.298147
	9W vs. 5W	3.02286	0.0820987	0.172407
	14W vs. 4W	0.205714	0.650147	0.682655
	14W vs. 5W	2.06286	0.150927	0.243805
	14W vs. 9W	0.691429	0.405679	0.448382
	14W vs. 16W	2.76571	0.0963037	0.183853
	16W vs. 4W*	4.16571	0.04125	0.09625
	16W vs. 5W *	6.22286	0.0126111	0.0378334
	16W vs. 9W	0.822857	0.364346	0.448382
4W=week 4；5W=week 5；8W=week 8；9W=week 9；14W=week 14；16W=week 16
* represents a significant difference between the two groups (P-value<0.05).

## Sheet: Supplementary Table 4
Supplementary Table 4. PERMANOVA analysis of similarity of Bray-Curtis distances.
Pairwise comparison	pseudo-F	P-value	q-value
4W vs. 5W	1.38129	0.216	0.216
8W vs. 4W*	8.53364	0.001	0.0021
8W vs. 5W*	6.99424	0.001	0.0021
8W vs. 9W*	11.6291	0.001	0.0021
8W vs. 14W*	4.03599	0.003	0.0045
8W vs. 16W*	15.227	0.001	0.0021
9W vs. 4W*	3.40978	0.019	0.0221667
9W vs. 5W*	4.51246	0.013	0.0160588
14W vs. 4W*	3.04107	0.009	0.0118125
14W vs. 5W*	2.9157	0.025	0.0276316
14W vs. 9W*	4.09286	0.006	0.0084
14W vs. 16W*	5.59695	0.002	0.00323077
16W vs. 4W*	4.83792	0.002	0.00323077
16W vs. 5W*	6.95247	0.002	0.00323077
16W vs. 9W	1.4887	0.199	0.20895
4W=week 4；5W=week 5；8W=week 8；9W=week 9；14W=week 14；16W=week 16
Pairwise PERMANOVA analysis based on Bray-Curtis Distances.
* represents a significant difference between the two groups.

## Sheet: Supplementary Table 5
Supplementary Table 5. Relative abundances of the top 10 phyla and top 20 genera of all six time groups.
		Relative abundance
		4W	5W	8W	9W	14W	16W
Phylum	Firmicutes	68.14±14.21%	60.47±17%	36.19±16.91%	83.25±9.52%	64.19±21.77%	91.86±7.78%
	Fusobacteria	0.26±0.21%	1.33±1.28%	44.27±31.29%	4.3±5.44%	7.29±16.3%	1.65±4.29%
	Proteobacteria	10.94±7.5%	11.08±9.32%	8.13±12.04%	4.52±3.08%	14.29±19.57%	1.2±0.98%
	Bacteroidetes	7.8±11.12%	17.86±16.35%	5.79±10.64%	5.41±3.92%	8.56±14.89%	3.1±3.31%
	Actinobacteria	8.73±11.22%	2.33±2.49%	0.62±0.43%	0.68±1.15%	0.6±0.6%	0.51±0.69%
	Cyanobacteria	2.56±4.18%	1.27±1.51%	2.24±3.18%	0.19±0.21%	3.61±4.96%	0.69±1.01%
	Epsilonbacteraeota	0.63±0.68%	3.29±4.77%	2.24±1.97%	0.42±0.24%	0.46±0.54%	0.59±1.27%
	Deinococcus-Thermus	0.62±0.96%	1.7±3.29%	0.08±0.08%	0.24±0.4%	0.16±0.14%	0.05±0.09%
	Acidobacteria	0.12±0.34%	0.17±0.36%	0.2±0.43%	0.41±0.97%	0.35±0.41%	0.09±0.17%
	Euryarchaeota	0±0%	0.24±0.47%	0.02±0.04%	0.04±0.08%	0.07±0.18%	0.11±0.23%
		Relative abundance
		4W	5W	8W	9W	14W	16W
Genus	Lactobacillus	44.11±24.98%	37.86±29.28%	7.55±4.18%	62.76±22.17%	25.53±21.45%	72.3±23.78%
	Romboutsia	0.41±0.41%	1.35±0.93%	12.1±18.53%	7.39±8.87%	26.84±23.24%	13.36±12.62%
	Fusobacterium	0.25±0.21%	1.31±1.26%	44.25±31.31%	4.3±5.44%	7.29±16.3%	1.65±4.29%
	Bacteroides	5.45±9.79%	10.41±10.48%	2.29±3.28%	3.86±2.43%	6.56±11.48%	1.87±2.2%
	Escherichia-Shigella	7.47±7.81%	5.22±6.13%	5.59±10.87%	1.58±0.98%	4.18±6.42%	0.29±0.36%
	Candidatus Arthromitus	0.55±0.56%	0.62±0.41%	4.65±4.77%	4.47±6.4%	2.15±1.82%	0.36±0.71%
	Corynebacterium 1	7.95±11.15%	1.38±1.53%	0.27±0.27%	0.16±0.16%	0.12±0.17%	0.09±0.16%
	Phaseolus acutifolius (tepary bean)	2.42±4.04%	1.02±1.39%	2.07±2.87%	0.16±0.17%	3.37±4.8%	0.42±0.63%
	Gallibacterium	0±0.01%	0.01±0.01%	0.06±0.11%	0.3±0.7%	8.08±20.33%	0.09±0.09%
	Clostridium sensu stricto 1	2.6±6.55%	0.42±0.4%	1.63±2.11%	0.7±0.72%	0.86±1.64%	0.36±0.32%
	Helicobacter	0.49±0.67%	3.18±4.62%	1.67±1.64%	0.3±0.15%	0.35±0.51%	0.58±1.27%
	Faecalibacterium	2.26±4.59%	2.85±3.22%	0.46±0.48%	0.28±0.23%	0.31±0.61%	0.11±0.11%
	Ruminococcaceae UCG-014	1.52±1.72%	2.89±4.45%	0.51±0.4%	0.32±0.28%	0.32±0.52%	0.28±0.2%
	Enterococcus	2.2±1.81%	1.81±3.16%	0.75±0.94%	0.25±0.16%	0.61±0.52%	0.12±0.14%
	Alistipes	1.29±1.95%	2.08±3.45%	0.3±0.39%	0.15±0.12%	0.18±0.26%	0.16±0.17%
	[Ruminococcus] torques group	1.39±1.48%	1.19±0.94%	0.38±0.32%	0.39±0.37%	0.38±0.56%	0.18±0.13%
	Turicibacter	0.02±0.04%	0.05±0.04%	0.43±0.48%	0.37±0.87%	1.05±0.71%	1.35±3.81%
	Lysinibacillus	0.09±0.09%	0.24±0.4%	0.04±0.03%	0.32±0.72%	2.08±3.23%	0.3±0.82%
	Faecalitalea	2.57±7.72%	0.13±0.2%	0.29±0.53%	0.01±0.02%	0.03±0.05%	0.01±0.01%
	Megamonas	0.65±1.44%	0.76±1.04%	0.19±0.27%	0.3±0.3%	0.64±1.44%	0.35±0.8%
data are shown as the mean ± SD
4W=week 4；5W=week 5；8W=week 8；9W=week 9；14W=week 14；16W=week 16

## Sheet: Supplementary Table 6
Supplementary Table 6. Relative abundances of the top 10 phyla and top 20 genera of both two body weight groups.
		Relative abundance
		HW	LW
Phylum	Firmicutes	85.07±6.36%	81.42±12.46%
	Bacteroidetes	4.09±2.33%	6.73±4.98%
	Proteobacteria	4.03±1.84%	5±4.17%
	Fusobacteria	5.58±7.09%	3.02±3.49%
	Actinobacteria	0.3±0.24%	1.06±1.59%
	Epsilonbacteraeota	0.33±0.2%	0.51±0.27%
	Acidobacteria	0±0%	0.81±1.31%
	Deinococcus-Thermus	0.1±0.09%	0.37±0.55%
	Cyanobacteria	0.11±0.07%	0.27±0.27%
	Verrucomicrobia	0.22±0.46%	0.14±0.31%
		Relative abundance
		HW	LW
Genus	Lactobacillus	62.9±14.41%	62.62±29.98%
	Romboutsia	5.51±7.81%	9.27±10.36%
	Candidatus Arthromitus	7.75±8.05%	1.19±0.57%
	Fusobacterium	5.58±7.09%	3.02±3.49%
	Bacteroides	3.36±2%	4.37±2.95%
	Escherichia-Shigella	1.85±1.16%	1.3±0.79%
	Clostridium sensu stricto 1	0.75±0.79%	0.64±0.73%
	Rikenellaceae RC9 gut group	0.22±0.26%	0.78±1.08%
	Prevotellaceae UCG-001	0.08±0.09%	0.73±1.29%
	[Ruminococcus] torques group	0.19±0.1%	0.59±0.45%
	Geobacter	0.59±0.84%	0.16±0.37%
	Turicibacter	0.05±0.02%	0.69±1.2%
	Ruminococcaceae UCG-014	0.34±0.26%	0.31±0.33%
	Lysinibacillus	0.04±0.04%	0.61±0.98%
	Helicobacter	0.22±0.09%	0.38±0.16%
	Megamonas	0.2±0.14%	0.41±0.39%
	Gallibacterium	0.02±0.02%	0.58±0.96%
	Azospirillum	0.52±0.77%	0.05±0.05%
	Faecalibacterium	0.34±0.26%	0.21±0.19%
	Pseudomonas	0.21±0.16%	0.3±0.25%
data are shown as the mean ± SD
HW=high body weight；LW=low body weight

## Sheet: Supplementary Table 7
Supplementary Table 7. 16 genera have significant and strong Spearman correlation with body weight.
Genus	Average relative abundance	Coefficient	P-value	FDR	Phylum
Romboutsia	0.102428	0.701099	2.86685e-08	7.16713e-07	Firmicutes
Corynebacterium 1	0.0166136	-0.72327	6.37395e-09	6.37395e-07	Actinobacteria
Gallibacterium	0.0142307	0.706086	2.06899e-08	7.16713e-07	Proteobacteria
Faecalibacterium	0.0104346	-0.601656	6.0975e-06	3.81094e-05	Firmicutes
[Ruminococcus] torques group	0.00653038	-0.637753	1.08649e-06	1.20721e-05	Firmicutes
Faecalitalea	0.00507714	-0.602248	5.93732e-06	3.81094e-05	Firmicutes
Barnesiella	0.00391092	-0.703908	2.38771e-08	7.16713e-07	Bacteroidetes
Streptococcus	0.00371822	-0.665386	2.47589e-07	4.12648e-06	Firmicutes
Corynebacterium	0.00172989	-0.621844	2.38676e-06	1.85003e-05	Actinobacteria
[Eubacterium] coprostanoligenes group	0.00152168	-0.630298	1.5797e-06	1.5797e-05	Firmicutes
Ruminiclostridium 5	0.00132517	-0.69435	4.41183e-08	8.82366e-07	Firmicutes
Oscillibacter	0.000983736	-0.64	9.68635e-07	1.20721e-05	Firmicutes
Brachybacterium	0.000452666	-0.621685	2.40504e-06	1.85003e-05	Actinobacteria
Proteus	0.000388403	-0.638276	1.05789e-06	1.20721e-05	Proteobacteria
Merdibacter	0.000320333	-0.625732	1.97714e-06	1.7974e-05	Firmicutes
Methanobrevibacter	0.00029989	0.61581	3.18076e-06	2.27197e-05	Euryarchaeota
Average relative abundance represents the average relative abundance of all 60 16S rDNA sequencing samples.
p<0.01, FDR<0.01 and | r coefficient | > 0.6 were used as the criterion for screening the genera.
Phylum represents the phylum to which the genus belongs.

## Sheet: Supplementary Table 8
Supplementary Table 8. All predicted KEGG pathways and their relative abundances in 60 samples.
KEGG Pathways			Relative abundance
LV1	LV2	LV3	R110116	R110119	R110120	R11017	R11018	R11019	R11022	R110220	R11024	R11028	R4111	R4114	R4115	R414	R4214	R4216	R424	R425	R427	R428	R5114	R5118	R513	R516	R518	R5213	R5214	R5215	R522	R523	R8110	R8114	R8118	R8120	R813	R821	R8212	R8213	R8217	R829	R9113	R9114	R9115	R9117	R914	R9213	R9215
Metabolism	Xenobiotics Biodegradation and Metabolism	1,1,1-Trichloro-2,2-bis(4-chlorophenyl)ethane (DDT) degradation	2.17551e-06	4.87161e-07	3.71975e-06	3.63104e-05	1.09365e-05	6.9307e-07	1.14192e-06	5.9422e-07	2.38409e-06	1.06567e-06	3.22729e-06	1.20424e-05	3.48303e-06	9.3596e-07	3.24858e-06	5.01773e-06	3.86687e-06	3.64649e-06	3.22772e-06	1.96335e-05	1.41495e-05	0.000104592	3.04291e-06	2.56685e-05	1.21231e-05	2.05855e-05	4.28007e-06	4.4329e-06	7.82548e-06	6.91565e-05	7.85238e-06	3.69468e-06	3.19647e-05	4.1491e-05	8.77805e-06	1.47416e-05	2.03487e-05	1.25077e-05	2.37617e-05	2.94867e-05	5.50167e-06	3.64541e-06	3.38671e-06	5.40781e-06	2.74802e-06	5.20631e-06	3.30998e-06
Environmental Information Processing	Membrane Transport	ABC transporters	0.0337809	0.032976	0.0324992	0.0344018	0.0346285	0.0320941	0.0319008	0.030284	0.0347793	0.0248225	0.0265766	0.0290183	0.0307719	0.0324397	0.0342427	0.0310008	0.0327276	0.0352575	0.0295182	0.0312177	0.029433	0.0345487	0.032939	0.0420861	0.0283761	0.0284334	0.0320355	0.0270788	0.0317984	0.0303784	0.0385858	0.0406959	0.0370156	0.0332494	0.0312826	0.0388561	0.0379998	0.0395074	0.0381546	0.0344005	0.0329434	0.0331679	0.0314026	0.0342704	0.0339599	0.0317096	0.031418
Cellular Processes	Cell Communication	Adherens junction	0	0	0	0	0	0	0	0	0	0	0	0	1.49808e-07	0	0	0	0	0	0	0	0	0	0	0	1.25411e-07	0	0	0	7.08188e-08	0	0	0	0	0	0	0	2.53725e-07	0	0	0	3.43854e-07	0	0	0	0	0	0
Organismal Systems	Endocrine System	Adipocytokine signaling pathway	8.79043e-05	0.000182577	0.000223832	0.000281418	0.000303489	4.05446e-05	8.36196e-05	7.37913e-05	0.000259298	4.28931e-05	0.00013868	0.000361043	0.000791473	0.000414708	0.00102411	0.000572137	0.000389902	0.00071607	0.000251497	0.000689166	0.000254604	0.000782436	0.000622843	0.00022297	0.00040696	0.000739622	0.000723292	0.000580624	0.000733045	0.000492195	0.00068483	0.000756626	0.000440188	0.000449927	0.000703244	0.000677265	0.000652224	0.000676781	0.00053	0.000419658	0.000355398	0.000201326	0.000122637	0.000201767	0.000251873	0.000387742	0.000102864
Human Diseases	Infectious Diseases	African trypanosomiasis	2.92335e-06	2.59819e-06	1.36661e-05	1.46551e-05	1.40124e-05	2.77228e-06	3.27004e-06	6.42838e-06	8.34432e-06	1.33209e-07	2.39942e-05	5.40305e-05	5.20582e-05	9.4571e-05	0.000166915	0.000109039	7.52953e-05	8.19387e-05	8.52472e-05	3.15992e-05	1.19085e-05	0.000106395	6.36444e-05	0.000112559	5.68113e-05	1.82173e-05	1.72426e-05	8.18381e-05	3.50553e-05	6.00718e-05	2.7553e-05	1.6794e-06	1.91403e-05	4.69319e-05	2.34602e-05	6.06623e-06	3.62826e-05	8.53387e-06	9.43881e-06	0.000125468	1.98944e-05	1.62939e-05	6.91652e-06	1.12507e-05	2.48181e-05	3.8962e-05	3.05536e-06
Metabolism	Amino Acid Metabolism	Alanine, aspartate and glutamate metabolism	0.00738587	0.00880321	0.00857282	0.00914937	0.00855932	0.0073876	0.00742569	0.00782112	0.00881228	0.00868686	0.00973583	0.00937419	0.01112	0.00922849	0.0096209	0.00938729	0.00893398	0.00926405	0.0086984	0.0109618	0.00917101	0.00956143	0.0093726	0.0075414	0.00913788	0.0109948	0.0109105	0.00983178	0.0109333	0.00981815	0.00876475	0.00916964	0.00960361	0.00952029	0.010185	0.00926006	0.00922943	0.00906577	0.00864277	0.00841999	0.00895185	0.00789762	0.00808146	0.00841067	0.00851435	0.00863679	0.00772126
Organismal Systems	Excretory System	Aldosterone-regulated sodium reabsorption	0	2.81471e-06	0	0	1.70883e-06	0	2.07622e-07	1.0804e-07	0	1.33209e-07	1.49671e-06	5.35726e-06	1.12356e-06	9.3596e-06	5.56899e-06	2.12289e-06	6.08271e-07	2.65264e-05	1.76861e-06	6.18919e-07	4.39427e-07	6.01675e-05	6.55142e-05	8.11841e-07	2.1738e-06	9.10865e-08	1.6305e-06	5.96736e-07	2.83275e-06	3.02824e-06	8.36349e-07	0	4.23628e-07	7.59909e-07	8.43443e-07	5.87054e-07	8.11919e-07	5.21152e-07	1.6463e-07	1.87028e-06	3.92976e-07	3.31401e-07	5.72402e-07	5.2835e-07	1.33107e-06	1.47654e-05	2.03691e-07
Human Diseases	Neurodegenerative Diseases	Alzheimer's disease	0.000629131	0.000562292	0.000599123	0.000696949	0.000612617	0.000629307	0.000632935	0.00062258	0.000575304	0.000535099	0.000604438	0.000628722	0.000598445	0.000533224	0.000762217	0.000624051	0.00056491	0.000596594	0.000557644	0.00060513	0.000614099	0.00117275	0.00069052	0.000687295	0.000629105	0.000610826	0.000517441	0.000499127	0.000585601	0.000854245	0.000581773	0.000474486	0.000650731	0.000698113	0.000537273	0.000542308	0.000634261	0.000538155	0.000607431	0.000597931	0.000610784	0.000599725	0.000620675	0.000674796	0.00059018	0.000634444	0.000628182
Unclassified	Metabolism	Amino acid metabolism	0.00116472	0.00238492	0.00214298	0.00270611	0.00232316	0.00113923	0.0010814	0.00139366	0.00249558	0.00179012	0.00237776	0.00218201	0.00225124	0.00232044	0.0018134	0.00148363	0.00170325	0.00242881	0.00210567	0.00204137	0.00173591	0.00204398	0.00234572	0.00284283	0.00204517	0.00212696	0.00211432	0.00195397	0.00230597	0.00201621	0.00322956	0.0037389	0.00310396	0.00278993	0.00247069	0.0033359	0.00319454	0.00350768	0.00312002	0.00216498	0.00207914	0.00169583	0.00132926	0.00302508	0.00213487	0.00190901	0.00121491
Metabolism	Amino Acid Metabolism	Amino acid related enzymes	0.0144539	0.0143423	0.014142	0.0142729	0.014151	0.0146157	0.0144895	0.0145336	0.0141178	0.0144573	0.015484	0.0139582	0.0137805	0.0132599	0.0135262	0.0144078	0.0138736	0.0128194	0.013142	0.0146961	0.014556	0.0136605	0.0137201	0.0120064	0.0136923	0.0149774	0.0144914	0.0137295	0.0144877	0.0140598	0.0131735	0.0137292	0.0139953	0.0136382	0.0141542	0.0138323	0.0136554	0.0136869	0.0140736	0.0128785	0.0142657	0.0142439	0.0145658	0.0135342	0.0142715	0.0141654	0.0145649
Metabolism	Carbohydrate Metabolism	Amino sugar and nucleotide sugar metabolism	0.0178095	0.0167351	0.0170373	0.0144372	0.015611	0.0183734	0.0185815	0.0189241	0.0153156	0.0213421	0.0145413	0.0169763	0.0155767	0.0135431	0.0134364	0.0197147	0.0163812	0.0130761	0.0175979	0.015794	0.0181299	0.0100377	0.0150669	0.01326	0.0174319	0.0155756	0.0156748	0.0162088	0.0151028	0.0155798	0.0137834	0.0150109	0.0131067	0.013439	0.0138117	0.0154175	0.0141494	0.0151665	0.0150295	0.0126445	0.0159809	0.0172234	0.0180602	0.0160745	0.0159721	0.0165271	0.0184835
Genetic Information Processing	Translation	Aminoacyl-tRNA biosynthesis	0.016884	0.0137659	0.0140798	0.0125662	0.0139334	0.0173091	0.0171494	0.0164669	0.0132483	0.0147117	0.015871	0.0126228	0.0106956	0.0115041	0.0127266	0.0134161	0.012928	0.0109547	0.0115928	0.0122295	0.0144853	0.0110555	0.011772	0.0102223	0.0126917	0.0121986	0.0114342	0.0112254	0.0114328	0.0123457	0.0118093	0.0127508	0.0114273	0.0111507	0.0115678	0.0128783	0.0122046	0.0128232	0.0133793	0.0104594	0.0138402	0.0158599	0.016389	0.0124705	0.0139324	0.0143146	0.0168691
Metabolism	Xenobiotics Biodegradation and Metabolism	Aminobenzoate degradation	0.00146779	0.00214356	0.00256768	0.00198338	0.00199637	0.00168269	0.00177901	0.00222524	0.00174544	0.00447121	0.00166346	0.00363785	0.00221603	0.00231077	0.00264137	0.00172374	0.00204088	0.00292963	0.00392672	0.00170024	0.00247955	0.00378961	0.00424775	0.00205728	0.00367083	0.00143188	0.00155848	0.00247091	0.0019251	0.00270112	0.00312613	0.00374405	0.00202833	0.00212866	0.00173421	0.00342788	0.00329796	0.00357869	0.00294354	0.00203359	0.0017568	0.0021551	0.00187118	0.00193796	0.00164954	0.00278435	0.0017718
Human Diseases	Infectious Diseases	Amoebiasis	1.14894e-05	1.51561e-05	4.23728e-05	3.32384e-05	4.77334e-05	1.18688e-05	2.21636e-05	2.4417e-05	4.98388e-05	1.47861e-05	1.57155e-05	5.66862e-05	9.83114e-05	7.1562e-05	7.42146e-05	1.73691e-05	3.4628e-05	0.000192156	2.70156e-05	5.9038e-05	3.40556e-05	0.000132472	0.000115447	2.76742e-05	7.63337e-05	6.40338e-05	5.39289e-05	4.35191e-05	6.52949e-05	6.22902e-05	9.46932e-05	6.7176e-06	1.88707e-05	8.70551e-05	0.000150851	2.49172e-05	5.92701e-05	1.4006e-05	7.58397e-05	0.000110147	4.04274e-05	4.31926e-05	5.30426e-05	4.22058e-05	6.14869e-05	7.42112e-05	2.22023e-05
Human Diseases	Neurodegenerative Diseases	Amyotrophic lateral sclerosis (ALS)	2.12792e-05	1.86204e-05	8.38562e-05	0.000140155	6.0094e-05	1.25619e-05	2.5226e-05	2.14459e-05	5.00091e-05	1.19222e-05	5.23849e-05	0.000143227	0.000162654	0.000211644	0.000255246	0.000157788	0.000179049	0.000174781	0.000197864	0.000164426	7.84816e-05	0.000400334	0.000209081	0.000338442	0.000146062	0.000240149	0.000196517	0.000278505	0.000177614	0.000220639	0.000145106	1.37711e-05	9.27745e-05	0.000150036	0.000197959	6.27496e-05	0.000130414	3.71972e-05	0.000125284	0.000375329	9.0139e-05	6.34633e-05	5.0276e-05	8.90735e-05	8.26553e-05	0.000106985	3.32016e-05
Organismal Systems	Immune System	Antigen processing and presentation	7.83185e-05	0.000203742	0.000152591	0.00032765	0.000193212	3.60396e-05	4.24067e-05	5.73692e-05	0.000251181	3.17702e-05	4.97189e-05	0.00013764	0.000345944	0.000188791	0.000178479	0.000240619	0.000149895	0.000240883	0.000114474	0.000365712	0.000165971	0.000256614	0.000115704	0.000162631	0.000144181	0.000364483	0.000423524	0.000235668	0.00041992	0.000251203	0.000170104	9.21431e-05	0.00032785	0.000335272	0.000368459	0.000128826	0.000172431	9.89538e-05	0.000124351	0.000226502	0.000230677	4.62305e-05	7.64634e-05	0.000226724	0.000208935	0.000107241	5.64733e-05
Cellular Processes	Cell Growth and Death	Apoptosis	2.30468e-05	8.90422e-05	0.000124207	3.05692e-05	3.86196e-05	7.59778e-05	6.13003e-05	0.000130512	2.77576e-05	0.000360662	0.000296864	0.00025582	7.6814e-05	0.000153887	6.04855e-05	4.56227e-05	0.000130127	8.42982e-05	0.0002553	7.23103e-05	0.000161138	9.25985e-05	0.000231994	4.99521e-05	0.000227329	8.49837e-05	2.27048e-05	0.000136056	4.4368e-05	0.000113946	3.19206e-05	5.26212e-06	1.64445e-05	4.74183e-05	2.73025e-05	2.67436e-05	4.39958e-05	2.05855e-05	2.79323e-05	5.89336e-05	2.63785e-05	8.56672e-05	0.000120252	4.74272e-05	3.35774e-05	0.000111509	7.7759e-05
Metabolism	Lipid Metabolism	Arachidonic acid metabolism	6.79168e-05	0.000203687	0.000184209	0.000412458	0.000220326	3.03218e-05	5.07635e-05	5.08868e-05	0.000269856	2.54428e-05	5.71089e-05	0.00022821	0.000281564	0.000312377	0.000265649	0.000255364	0.000250868	0.000459922	0.000223686	0.000114569	5.36979e-05	0.000572364	0.000328414	0.000433404	0.000247144	0.000185862	0.00011067	0.000225311	0.000203215	0.000241062	0.000208994	8.25145e-05	0.000334628	0.000427464	0.000350404	0.000111084	0.000230889	9.38074e-05	0.000116229	0.000409431	0.000235049	5.63382e-05	4.65077e-05	0.000219452	0.000202237	0.000192292	2.93315e-05
Metabolism	Amino Acid Metabolism	Arginine and proline metabolism	0.00745922	0.0100972	0.00908542	0.0117921	0.00989255	0.00676219	0.00679224	0.00689835	0.0109521	0.00650237	0.00839614	0.0089707	0.012582	0.00974147	0.0100766	0.00864953	0.00897647	0.0115913	0.00794453	0.0122836	0.00877799	0.0123649	0.00977191	0.00985224	0.00920527	0.0123569	0.0127498	0.00959552	0.0128781	0.0108355	0.00941417	0.00824529	0.0125202	0.0126031	0.0121512	0.00836592	0.0098198	0.00837987	0.00867833	0.00942671	0.0103316	0.0069655	0.00724704	0.0104301	0.0100466	0.00864691	0.00697142
Human Diseases	Cardiovascular Diseases	Arrhythmogenic right ventricular cardiomyopathy (ARVC)	0	0	0	0	0	0	0	0	0	0	0	0	1.49808e-07	0	0	0	0	0	0	0	0	0	0	0	1.25411e-07	0	0	0	7.08188e-08	0	0	0	0	0	0	0	2.53725e-07	0	0	0	3.43854e-07	0	0	0	0	0	0
Metabolism	Carbohydrate Metabolism	Ascorbate and aldarate metabolism	0.000202323	0.000685057	0.000812928	0.00100108	0.00075952	0.000167896	0.000248783	0.000347618	0.000914129	0.000467362	0.000255377	0.000999289	0.0011715	0.00100261	0.00135203	0.00155843	0.00138716	0.00122568	0.00110936	0.000945398	0.000678782	0.00135036	0.00104749	0.00265627	0.000907518	0.00100282	0.000960041	0.000952561	0.00103626	0.00116313	0.00165918	0.00152075	0.00103912	0.0011036	0.00117773	0.00150214	0.00146348	0.00153772	0.00161371	0.00154453	0.000708929	0.000728364	0.000523748	0.00174676	0.000804698	0.000761444	0.000320609
Metabolism	Xenobiotics Biodegradation and Metabolism	Atrazine degradation	8.01541e-05	0.000189668	0.000181217	0.000321909	0.000238952	3.69926e-05	3.08318e-05	5.08328e-05	0.000287624	1.89156e-05	7.38066e-05	0.000191304	0.000202091	0.000207081	0.000284483	9.12841e-05	7.37311e-05	0.000525488	0.000101784	0.000117148	9.28508e-05	0.000640575	0.000206844	0.000505347	0.000229879	0.000100559	0.000138837	4.78241e-05	0.000178994	0.000413108	0.000240543	8.9568e-05	0.00040676	0.000484791	0.000305264	0.000102213	0.000218203	0.000122862	0.00014043	0.000191683	0.000166229	3.77245e-05	4.10221e-05	0.000221534	0.00022143	0.00011168	2.86186e-05
Cellular Processes	Cell Motility	Bacterial chemotaxis	0.00306367	0.00503665	0.00362854	0.00596256	0.00471872	0.00215207	0.00225643	0.00191241	0.00505461	0.00121992	0.000974079	0.00210307	0.00358378	0.00250365	0.00369394	0.00244831	0.00244429	0.00295637	0.00235283	0.00259519	0.00222807	0.00636139	0.00370058	0.00285522	0.00241521	0.00330594	0.00354072	0.00245467	0.0037421	0.00335476	0.00443892	0.00297041	0.00806172	0.00653011	0.00361709	0.00266536	0.00431134	0.002952	0.0040875	0.00487959	0.00432397	0.0024094	0.00226972	0.00545742	0.00488783	0.00297062	0.00204465
Human Diseases	Infectious Diseases	Bacterial invasion of epithelial cells	2.03954e-06	8.11935e-07	1.18062e-05	7.55418e-07	2.41515e-05	1.64604e-06	7.26676e-07	9.02133e-06	2.65656e-05	3.33021e-07	1.32833e-05	3.38377e-05	7.34059e-06	9.87048e-05	4.62536e-05	2.16148e-05	5.20072e-05	0.000125947	8.18427e-05	7.97717e-06	4.83369e-06	2.01226e-05	1.83308e-05	2.59789e-05	4.26398e-05	1.39362e-05	8.51939e-06	7.68085e-05	6.94024e-06	5.57055e-05	4.80436e-05	1.1196e-06	6.46996e-06	6.02455e-05	8.90925e-05	5.41395e-06	1.04027e-05	7.55671e-06	6.91448e-06	0.000127457	7.41743e-06	1.3256e-05	4.96082e-06	4.19572e-06	1.04768e-05	6.78527e-06	2.03691e-06
Cellular Processes	Cell Motility	Bacterial motility proteins	0.0032322	0.00931349	0.00706527	0.0128653	0.00908854	0.00140321	0.00158685	0.00169212	0.0106277	0.000988607	0.00139774	0.00509613	0.00736156	0.00832576	0.00864888	0.00439542	0.0053547	0.00988913	0.00645947	0.0047915	0.00305375	0.0163997	0.00835036	0.0067076	0.00601343	0.00643007	0.00660623	0.00696911	0.00749989	0.0085359	0.0103326	0.00481226	0.0163606	0.0161171	0.00935662	0.00467556	0.00915169	0.00541549	0.008399	0.0151219	0.00784587	0.00333715	0.00260743	0.0138551	0.0093078	0.00551382	0.00141748
Environmental Information Processing	Membrane Transport	Bacterial secretion system	0.00574016	0.00508336	0.00534302	0.00528707	0.00567344	0.00565865	0.00577204	0.00554293	0.00528326	0.00485745	0.0053999	0.00592371	0.00605093	0.00714925	0.00681769	0.00585075	0.00689058	0.0059866	0.00676305	0.00646711	0.00571351	0.00777718	0.00609274	0.00920174	0.00591431	0.00645981	0.00629077	0.00751406	0.00639242	0.00637867	0.00643226	0.00601169	0.00595255	0.00595856	0.00619081	0.00605188	0.0062842	0.00604888	0.00619142	0.00887148	0.00583427	0.00615638	0.00582858	0.00505674	0.00583306	0.00602434	0.00576409
Environmental Information Processing	Signaling Molecules and Interaction	Bacterial toxins	0.00180608	0.00149937	0.00143866	0.00145206	0.00155749	0.00179081	0.00177833	0.00163086	0.00149148	0.00121866	0.00135537	0.00102768	0.00123711	0.000866231	0.00107598	0.0014277	0.00121689	0.000914268	0.000886076	0.00116058	0.00135119	0.000823912	0.000916795	0.00075389	0.00109053	0.00116736	0.00120906	0.000918718	0.00120551	0.000990833	0.00158711	0.00203275	0.00135777	0.00113658	0.00104834	0.00189175	0.00167336	0.0019179	0.00188913	0.000904378	0.00147479	0.00173466	0.0016862	0.0015806	0.00158909	0.00149562	0.00175403
Genetic Information Processing	Transcription	Basal transcription factors	8.83802e-07	1.08258e-06	7.19691e-06	1.09284e-05	1.59491e-06	6.06436e-07	5.65769e-06	1.99874e-06	3.09932e-05	1.5319e-06	1.91299e-05	1.87275e-05	1.46437e-05	8.96962e-06	0.000132457	8.81191e-05	2.15067e-05	3.96109e-05	6.49966e-06	2.09745e-05	6.06409e-06	1.39399e-05	1.2135e-05	8.04677e-06	1.24157e-05	2.82368e-06	4.85075e-06	6.18048e-06	8.25039e-06	3.34163e-05	6.08676e-06	2.2392e-07	4.46735e-06	4.62024e-06	6.09153e-06	1.5133e-05	1.14176e-05	2.41033e-06	6.58522e-06	7.87904e-06	3.88064e-06	9.94203e-07	1.431e-06	2.45527e-06	2.87683e-06	3.07257e-06	1.62953e-06
Genetic Information Processing	Replication and Repair	Base excision repair	0.00555143	0.00470592	0.0048005	0.00467281	0.00471086	0.00567295	0.00560184	0.00540092	0.0046013	0.00479311	0.005789	0.00454428	0.00411661	0.00453375	0.00514602	0.0058362	0.00488515	0.00412514	0.00433788	0.00450339	0.00491565	0.00395051	0.00424247	0.00405768	0.00458399	0.00445941	0.00435809	0.00436022	0.00434594	0.00438905	0.00385143	0.00379746	0.00405312	0.00413314	0.00414711	0.00396627	0.00402498	0.00387666	0.00420746	0.00417824	0.00484781	0.00517764	0.00542394	0.0042268	0.0048646	0.00492265	0.00552964
Metabolism	Xenobiotics Biodegradation and Metabolism	Benzoate degradation	0.00389886	0.00419814	0.00442529	0.0035619	0.00366699	0.00406347	0.00409508	0.00428481	0.00359339	0.00585964	0.00380969	0.00484122	0.00321432	0.00362451	0.00352428	0.00247764	0.00320424	0.00381598	0.00490353	0.00274061	0.00402466	0.0061099	0.00654262	0.00431345	0.00463901	0.00226482	0.00245387	0.00320908	0.00303763	0.00330208	0.0036166	0.0038493	0.00363565	0.0032263	0.0022354	0.00359982	0.00380313	0.00384004	0.0034478	0.00284103	0.00357024	0.00387828	0.00386367	0.00384946	0.00350476	0.00459734	0.00393907
Metabolism	Biosynthesis of Other Secondary Metabolites	Betalain biosynthesis	3.39924e-07	2.16516e-07	1.53642e-06	6.84912e-06	2.39237e-06	0	5.19054e-08	3.2412e-07	9.08225e-07	0	7.95128e-07	1.92312e-06	1.16101e-05	5.26478e-06	4.29277e-06	1.11934e-06	1.17309e-06	4.86198e-06	3.09508e-06	7.56456e-07	8.78853e-07	6.26864e-06	2.19969e-06	2.72205e-06	1.88953e-05	5.46519e-07	1.22288e-06	8.09856e-07	9.0648e-06	1.4437e-06	2.74136e-06	0	2.69581e-06	1.63228e-05	9.0592e-07	5.21826e-07	1.04535e-05	6.5144e-07	1.09754e-06	2.70593e-06	6.58235e-06	5.52335e-07	3.81601e-07	1.70937e-06	6.87005e-07	1.29731e-05	2.54613e-07
Organismal Systems	Digestive System	Bile secretion	0	2.70645e-07	2.42593e-07	5.03612e-06	9.68339e-07	0	2.59527e-06	4.3216e-07	6.52787e-06	3.99626e-07	0	5.49462e-07	4.7564e-06	6.23973e-07	3.86736e-07	1.54392e-07	2.60688e-07	8.22247e-07	0	0	0	2.20404e-06	1.17317e-06	1.43266e-07	4.64022e-06	9.10865e-08	2.44576e-07	0	4.74486e-06	2.11273e-07	0	0	2.3107e-07	3.40439e-06	9.37158e-07	2.60913e-07	4.11034e-06	0	0	3.97931e-07	1.67015e-06	0	0	6.21588e-08	0	3.07257e-06	0
Unclassified	Metabolism	Biosynthesis and biodegradation of secondary metabolites	9.41589e-05	0.000184688	0.000219951	0.000314657	0.000268059	5.18936e-05	7.00723e-05	7.67083e-05	0.000283877	4.65564e-05	0.000163329	0.000424139	0.00059661	0.000679585	0.000841305	0.000783152	0.000550529	0.000734017	0.000605662	0.000640374	0.000240894	0.000887772	0.000617527	0.0013122	0.000366912	0.00059065	0.000570921	0.000708837	0.000556954	0.000543287	0.000564117	0.00043183	0.000485054	0.000481022	0.000681595	0.00046573	0.000461525	0.000416531	0.000373437	0.000928015	0.000279897	0.000211544	0.000147489	0.000185917	0.00029129	0.000289974	8.58047e-05
Metabolism	Metabolism of Terpenoids and Polyketides	Biosynthesis of 12-, 14- and 16-membered macrolides	0	0	0	6.54696e-07	0	0	5.19054e-08	0	0	0	0	0	3.7452e-07	0	0	0	0	7.14998e-08	0	0	0	0	0	0	5.85253e-07	0	0	0	3.54094e-07	0	0	0	0	3.64756e-07	0	0	0	0	0	0	6.87709e-07	0	0	0	8.58756e-08	4.26746e-08	0
Metabolism	Metabolism of Terpenoids and Polyketides	Biosynthesis of ansamycins	0.00120931	0.00100279	0.000931717	0.000963259	0.00103384	0.00113715	0.0011755	0.00099602	0.000995131	0.000685891	0.000475393	0.00063321	0.00113618	0.000564657	0.000753206	0.00115084	0.000934348	0.000628519	0.000601771	0.0010949	0.00101108	0.000683483	0.000594577	0.00110957	0.000696618	0.00106799	0.00124619	0.000730618	0.00107128	0.000779103	0.00107387	0.00125082	0.00100589	0.000836355	0.000905982	0.0012544	0.00111076	0.00121337	0.00119456	0.000712973	0.00106438	0.00111848	0.00108151	0.00113409	0.00107907	0.000930393	0.0011481
Metabolism	Metabolism of Terpenoids and Polyketides	Biosynthesis of siderophore group nonribosomal peptides	4.05869e-05	9.32101e-05	0.000158898	0.000208747	0.000125144	5.56188e-05	4.50539e-05	6.57423e-05	0.000152695	2.82402e-05	0.00039139	0.000355411	0.000418076	0.000601666	0.000394586	0.000292611	0.000409279	0.000363398	0.000487342	0.000334938	0.000181571	0.000455292	0.000319799	0.00133003	0.000254125	0.00031648	0.000285053	0.00052402	0.000337239	0.000356734	0.000209366	2.2392e-05	0.000194368	0.000279464	0.000304358	7.37732e-05	0.00015533	7.32219e-05	8.83517e-05	0.000702587	0.00021427	0.000133444	9.354e-05	0.000236918	0.000148436	0.00018013	7.41944e-05
Metabolism	Metabolism of Terpenoids and Polyketides	Biosynthesis of type II polyketide backbone	0	0	0	7.55418e-07	0	0	0	0	0	0	0	0	1.27337e-06	0	0	0	0	1.78749e-07	0	0	0	0	0	0	8.77879e-07	0	0	0	9.20644e-07	0	0	0	0	7.59909e-07	0	0	0	0	0	0	1.03156e-06	0	0	0	1.28813e-07	5.97445e-07	0
Metabolism	Metabolism of Terpenoids and Polyketides	Biosynthesis of type II polyketide products	1.3597e-07	0	0	3.52528e-07	0	0	2.07622e-07	0	5.67641e-08	0	0	0	2.24712e-07	3.89983e-08	1.15634e-05	0	0	7.14998e-08	0	0	0	1.77468e-06	8.17552e-06	5.3486e-06	4.59841e-07	0	1.22288e-07	0	4.24913e-07	1.7606e-07	9.7574e-06	0	8.47256e-06	3.3436e-07	0	0	5.07449e-08	0	0	0	0	0	0	9.29274e-06	0	1.70699e-07	0
Metabolism	Lipid Metabolism	Biosynthesis of unsaturated fatty acids	0.000805144	0.00108583	0.00124288	0.0011158	0.00108511	0.000793911	0.000861837	0.00101147	0.00106739	0.0016011	0.000863089	0.00176208	0.00151943	0.00189317	0.00164954	0.00113625	0.00152663	0.00193893	0.0021024	0.00126132	0.00122288	0.00210088	0.0019354	0.00200049	0.00180642	0.00117274	0.00112472	0.0018174	0.00133593	0.00157585	0.00121442	0.000622721	0.00123688	0.00158097	0.00146725	0.000734927	0.00112527	0.000729548	0.000909748	0.00226506	0.00114086	0.000980174	0.000985151	0.000955598	0.00117641	0.00131003	0.000845826
Metabolism	Metabolism of Terpenoids and Polyketides	Biosynthesis of vancomycin group antibiotics	0.000113399	0.000299658	0.000313753	0.000398508	0.000315963	0.000123193	0.000115593	0.000215486	0.000346999	0.000395363	0.0004311	0.000485084	0.000642114	0.000435182	0.000448227	0.000571597	0.000381777	0.00047626	0.000413767	0.000599148	0.000361648	0.000351159	0.000383626	0.000291188	0.000479865	0.000640976	0.000478961	0.000433657	0.000524236	0.000491385	0.000485965	0.000450079	0.000427903	0.00048467	0.00057554	0.000462534	0.0004632	0.000429429	0.000434734	0.000390132	0.000302444	0.000209556	0.000200102	0.00032795	0.000299191	0.000282079	0.000144977
Metabolism	Metabolism of Cofactors and Vitamins	Biotin metabolism	0.000249776	0.000694854	0.000717346	0.00116485	0.00101584	0.000193886	0.00027785	0.000370685	0.000958575	0.000495403	0.000582081	0.00104934	0.00164583	0.00120251	0.00133466	0.000974829	0.000974146	0.00136575	0.000961419	0.00156229	0.000936638	0.00169397	0.000917675	0.00100807	0.000997856	0.00164826	0.00162598	0.0014415	0.00170627	0.00170437	0.00214523	0.00261863	0.00146541	0.00141538	0.0017055	0.00245154	0.00217386	0.00245775	0.00215304	0.00160052	0.000965248	0.000861974	0.000538535	0.00108066	0.00083338	0.000897064	0.000415631
Metabolism	Xenobiotics Biodegradation and Metabolism	Bisphenol degradation	0.000266296	0.00111181	0.00128291	0.000774908	0.000727336	0.000462277	0.000545785	0.00114447	0.000565257	0.00348827	0.000795596	0.00231475	0.00124906	0.000999254	0.000540811	0.000609538	0.000664406	0.0010395	0.00255874	0.00103163	0.0015902	0.000947567	0.00207933	0.000319507	0.00219474	0.000836356	0.00116108	0.00151106	0.00101483	0.00148986	0.00114422	0.00154292	0.000865087	0.000856204	0.000847004	0.00150221	0.00130582	0.00146522	0.00122792	0.000685874	0.000592903	0.000800886	0.000720225	0.000510883	0.000621181	0.00113864	0.00062915
Human Diseases	Cancers	Bladder cancer	1.01977e-06	1.08258e-06	6.46914e-06	4.48215e-06	5.01258e-06	4.33169e-07	1.76478e-06	1.3505e-06	3.40584e-06	0	1.16463e-05	2.46342e-05	2.11229e-05	7.31609e-05	2.51378e-05	2.48571e-05	5.23982e-05	2.09137e-05	6.3847e-05	1.1003e-05	5.58072e-06	3.41197e-05	2.99891e-05	0.000102292	1.94387e-05	1.40273e-05	6.88888e-06	7.39527e-05	1.32431e-05	1.89441e-05	1.78421e-05	5.598e-07	1.34791e-05	1.91801e-05	1.39637e-05	3.13096e-06	1.4513e-05	4.36465e-06	6.47546e-06	0.000109153	9.5788e-06	1.38636e-05	4.34071e-06	6.52667e-06	9.27457e-06	1.13515e-05	1.73137e-06
Metabolism	Carbohydrate Metabolism	Butanoate metabolism	0.00654476	0.00824249	0.00813001	0.00812004	0.0076034	0.00661769	0.00667638	0.00709239	0.00762603	0.00918986	0.00774048	0.00860261	0.0072722	0.00794934	0.007402	0.00635538	0.00703987	0.00728718	0.0091234	0.00665392	0.00734985	0.00960746	0.00999929	0.00798878	0.00828609	0.00634417	0.00649458	0.00768664	0.00703928	0.0072058	0.0085065	0.00943241	0.00876675	0.00790122	0.00604945	0.00873224	0.00890238	0.00918752	0.00825814	0.00767434	0.0072678	0.00736854	0.00694906	0.00859923	0.00735392	0.0080807	0.0066558
Metabolism	Biosynthesis of Other Secondary Metabolites	Butirosin and neomycin biosynthesis	0.000174993	0.000519476	0.000467638	0.000516152	0.000472606	0.000174394	0.00019423	0.000354965	0.000466771	0.000771877	0.000426049	0.000681471	0.000672937	0.000490833	0.000485083	0.000617876	0.000398591	0.000617114	0.000598367	0.00076543	0.000582636	0.000324968	0.000593514	0.000264469	0.000697329	0.000738802	0.000828011	0.00054742	0.000741331	0.000625367	0.00068418	0.000849105	0.000661823	0.000616894	0.000729359	0.000796176	0.00072479	0.000769742	0.000681789	0.000308198	0.000447895	0.000352887	0.000329704	0.000353994	0.000440327	0.000436092	0.000247484
Metabolism	Carbohydrate Metabolism	C5-Branched dibasic acid metabolism	0.000600442	0.00154868	0.00131631	0.00213416	0.00170524	0.000403107	0.00047099	0.000619231	0.00186476	0.000937655	0.00109901	0.00195457	0.00294886	0.00225804	0.00261859	0.00211663	0.00204197	0.00263155	0.0017913	0.00299154	0.00161683	0.00310538	0.00250362	0.00220026	0.00187352	0.00302061	0.00308173	0.00231333	0.003169	0.0025658	0.00264467	0.00265368	0.00272982	0.00260864	0.00277055	0.00260261	0.00267517	0.0025087	0.00231421	0.00254752	0.0017904	0.000994921	0.00082755	0.00156948	0.0016097	0.00154969	0.000598138
Environmental Information Processing	Signaling Molecules and Interaction	CAM ligands	0	0	0	0	0	0	0	0	0	0	0	0	0	0	0	0	0	0	0	0	0	0	0	0	0	0	0	0	0	0	0	0	0	0	0	0	0	0	0	7.95862e-08	0	0	0	0	0	0	0
Metabolism	Biosynthesis of Other Secondary Metabolites	Caffeine metabolism	9.51787e-07	4.33032e-07	3.1537e-06	2.92095e-06	8.54417e-07	5.19802e-07	9.86203e-07	5.402e-07	2.32733e-06	0	2.80634e-06	4.89937e-06	7.22823e-06	9.00862e-06	6.65185e-06	3.24223e-06	2.99791e-06	1.04747e-05	6.14594e-06	1.82237e-06	2.19713e-06	5.92516e-06	4.58269e-06	4.17859e-06	8.61157e-06	1.41184e-06	2.56804e-06	1.79021e-06	3.61176e-06	3.83812e-06	3.02015e-06	4.4784e-07	1.23237e-06	3.98192e-06	1.71812e-06	1.17411e-06	5.9879e-06	1.56346e-06	2.41458e-06	6.80462e-06	3.19293e-06	1.1599e-06	1.0494e-06	1.52289e-06	1.25808e-05	4.05409e-06	6.11072e-07
Environmental Information Processing	Signal Transduction	Calcium signaling pathway	1.56365e-06	3.24774e-07	8.89506e-06	3.02167e-07	2.01642e-05	1.38614e-06	5.19054e-07	8.10299e-06	2.63953e-05	3.33021e-07	5.51913e-06	1.81323e-05	2.62164e-06	3.75164e-05	3.5541e-05	3.39662e-06	5.21375e-06	0.000112898	1.1496e-06	2.75075e-06	1.66982e-06	3.37763e-06	2.56631e-06	1.45176e-05	3.47807e-05	1.04749e-06	2.85338e-06	6.81984e-07	2.69111e-06	3.89094e-05	3.31752e-05	7.8372e-07	3.54307e-06	4.8239e-05	7.27547e-05	2.80482e-06	6.34311e-06	3.77835e-06	1.75606e-06	1.66733e-05	3.83152e-06	2.20934e-07	1.2402e-06	1.0567e-06	1.80339e-06	1.70699e-06	4.58304e-07
Metabolism	Xenobiotics Biodegradation and Metabolism	Caprolactam degradation	7.6143e-05	0.000131209	0.000395022	0.000265303	0.000230579	0.000100755	0.000124936	0.000149635	0.000203442	0.000359263	0.000500323	0.000780878	0.000683424	0.00103014	0.000872862	0.000408945	0.000629647	0.000910371	0.000991972	0.000313585	0.000294196	0.00177912	0.00123516	0.00108748	0.000709786	0.000251308	0.000243557	0.000776823	0.000556494	0.000509096	0.000658857	0.000357264	0.000312676	0.000456492	0.000364242	0.000388956	0.000619037	0.000384741	0.000326572	0.00117676	0.000328234	0.000270479	0.000136232	0.000262963	0.00021675	0.000581869	0.000108822
Organismal Systems	Digestive System	Carbohydrate digestion and absorption	1.67243e-05	7.54017e-05	0.000113776	1.93891e-05	4.63663e-05	3.72525e-05	4.1161e-05	0.000104313	5.68776e-05	0.000336884	3.02149e-05	0.000269145	0.000108835	0.000184228	0.000219975	0.000136405	0.000206421	0.000243671	0.000321136	0.00014438	0.000151646	9.964e-05	0.000224039	0.000211962	0.000253958	8.52569e-05	7.20683e-05	0.000211543	6.26038e-05	0.000203526	6.89058e-05	7.38936e-06	3.01546e-05	9.86361e-05	0.000182965	3.98545e-05	3.17156e-05	2.31261e-05	3.09505e-05	0.000168325	4.24906e-05	4.91578e-05	7.98024e-05	2.70391e-05	4.16067e-05	8.5776e-05	4.71035e-05
Unclassified	Metabolism	Carbohydrate metabolism	0.00126057	0.00110006	0.00120471	0.00106423	0.00115466	0.00125177	0.00129001	0.00132138	0.00121878	0.00139849	0.000961123	0.00139431	0.00193394	0.00127037	0.00137388	0.00147398	0.00125465	0.00178478	0.0012826	0.00154822	0.00140036	0.00097705	0.00140945	0.00172268	0.00153905	0.00128414	0.00155367	0.00118942	0.00146418	0.00136042	0.00111471	0.000916393	0.000934408	0.00122288	0.00173031	0.00103909	0.00101571	0.00093879	0.000873748	0.000871827	0.00127246	0.00108793	0.00118344	0.000923369	0.00111488	0.00122894	0.00127317
Metabolism	Energy Metabolism	Carbon fixation in photosynthetic organisms	0.00587436	0.00584961	0.00592597	0.00563345	0.00591775	0.00590928	0.00595615	0.00612667	0.00590505	0.00656785	0.00550823	0.00616332	0.00643399	0.00570066	0.00551617	0.00666532	0.00586469	0.00616131	0.00594144	0.00654025	0.00635798	0.00511871	0.00573698	0.00581287	0.00626061	0.00657877	0.00653412	0.00609813	0.00629073	0.00624032	0.00625124	0.00647062	0.00563518	0.00582813	0.00668434	0.00661936	0.0061037	0.00640646	0.00630019	0.00551091	0.00584248	0.00596373	0.00589641	0.00582617	0.00581421	0.00582014	0.0060131
Metabolism	Energy Metabolism	Carbon fixation pathways in prokaryotes	0.00824683	0.00897004	0.00865926	0.0101998	0.00916277	0.00802575	0.00821522	0.00801116	0.00915865	0.00774541	0.00812425	0.00842752	0.00992436	0.00860576	0.00884867	0.00791169	0.00859404	0.00859059	0.00831948	0.00963195	0.00857119	0.0115316	0.0098155	0.00883593	0.00853905	0.01045	0.00984584	0.00960097	0.010019	0.00931768	0.0101027	0.0101532	0.0102819	0.00983416	0.00965923	0.0100869	0.0102193	0.0100433	0.0101252	0.00978493	0.00926692	0.00863311	0.00833241	0.0101999	0.00918676	0.00907229	0.00824377
Organismal Systems	Circulatory System	Cardiac muscle contraction	9.51787e-06	5.62942e-06	3.07284e-05	0.000125399	5.44548e-05	3.11881e-06	8.56439e-06	1.64761e-05	2.719e-05	3.59663e-06	2.07669e-05	9.23097e-05	0.000108124	5.90045e-05	0.000106662	3.13801e-05	2.49391e-05	0.000108644	6.5483e-05	7.20352e-05	5.08856e-05	0.000517321	0.000143713	0.000110219	0.000106516	7.48731e-05	3.30177e-05	3.37156e-05	8.49471e-05	0.000240604	8.19157e-05	1.17558e-05	0.000124239	0.000176724	5.26995e-05	5.08128e-05	0.000122295	4.54054e-05	7.89128e-05	0.000134421	4.75993e-05	1.75643e-05	1.55026e-05	4.98203e-05	2.03096e-05	7.80519e-05	1.1203e-05
Metabolism	Metabolism of Terpenoids and Polyketides	Carotenoid biosynthesis	1.82879e-05	5.84593e-06	9.23469e-05	4.10444e-05	0.000180282	1.85396e-05	1.70769e-05	6.70928e-05	0.000226035	3.0638e-06	6.58086e-05	0.000191442	0.000127487	0.000354066	0.000468994	0.000282035	7.64684e-05	0.000977044	3.3471e-05	6.8081e-05	3.33525e-05	0.000128006	0.000106502	0.000131279	0.000378157	2.75537e-05	5.68231e-05	2.03743e-05	0.000105591	0.000403143	0.000306011	1.22036e-05	4.25939e-05	0.000467557	0.000601874	5.47265e-05	0.000121382	4.54054e-05	2.15117e-05	0.000158217	7.07358e-05	4.41868e-06	1.55503e-05	2.7785e-05	3.46079e-05	8.47092e-05	6.16165e-06
Cellular Processes	Cell Growth and Death	Cell cycle	0	2.70645e-07	1.61728e-07	2.11517e-06	5.69611e-08	0	7.78581e-07	4.3216e-07	6.52787e-06	3.99626e-07	0	0	0	0	0	0	0	0	0	0	0	0	0	0	0	0	0	0	0	0	0	0	0	6.07927e-08	9.37158e-07	0	0	0	0	0	9.82441e-08	0	0	0	0	8.53493e-08	0
Cellular Processes	Cell Growth and Death	Cell cycle - Caulobacter	0.00613379	0.00530345	0.0054348	0.00500364	0.00537046	0.00627445	0.00630754	0.00622083	0.00513732	0.00598612	0.00573942	0.00533601	0.00499842	0.00485182	0.00497601	0.00499731	0.00509718	0.00503812	0.00498179	0.00531146	0.0058427	0.00476062	0.00530295	0.00396579	0.00548449	0.00527286	0.00526351	0.00495466	0.00529225	0.0051279	0.00476923	0.00452923	0.00441463	0.00469672	0.0054457	0.00474125	0.00479991	0.0046404	0.00498693	0.00447947	0.00557977	0.00582879	0.00614693	0.00495073	0.00538711	0.00569549	0.00625565
Unclassified	Cellular Processes and Signaling	Cell division	0.000112583	0.000340092	0.000318039	0.000619493	0.000380272	5.73515e-05	9.0004e-05	0.000106095	0.000452637	5.2684e-05	0.000116744	0.00033302	0.000663949	0.000439277	0.00051838	0.000415584	0.000383862	0.000567208	0.000331173	0.000581233	0.00028321	0.000744709	0.000429233	0.000520796	0.000339906	0.000783981	0.000739841	0.000625848	0.000717288	0.000543252	0.000594086	0.000468217	0.00058865	0.000643643	0.000714989	0.000513607	0.000555505	0.000474574	0.000511287	0.000654836	0.000398625	0.000196355	0.00015431	0.00064325	0.000386354	0.000313061	0.000121603
Unclassified	Cellular Processes and Signaling	Cell motility and secretion	0.00332248	0.00208148	0.00217573	0.00197265	0.0024749	0.00326237	0.00334074	0.00286371	0.00225365	0.00161036	0.00179199	0.00158245	0.00167219	0.00198256	0.00185567	0.00156163	0.00226724	0.00207996	0.00179974	0.00162071	0.00216782	0.00268979	0.00182259	0.00247079	0.0019958	0.00186568	0.0015939	0.00211824	0.00171459	0.0018779	0.00210193	0.00207428	0.00177843	0.00204102	0.00202826	0.00210335	0.00212839	0.00212246	0.00215457	0.00239487	0.0024925	0.00286065	0.00275592	0.00203206	0.00249035	0.00256901	0.00314789
Environmental Information Processing	Signaling Molecules and Interaction	Cellular antigens	6.03705e-05	0.000166122	0.000229897	0.000421725	0.000182503	7.59778e-05	7.682e-05	0.000108202	0.000272013	4.629e-05	0.000409725	0.000295107	0.000568259	0.000429957	0.000411835	0.000521805	0.000240745	0.000487593	0.000243406	0.000263762	0.000157534	0.0005685	0.00040874	0.000431326	0.000314322	0.000462401	0.00041851	0.000486383	0.000432065	0.000252365	0.000230553	5.12777e-05	0.000179772	0.000389104	0.000548363	0.000135675	0.00021592	8.20815e-05	0.000109479	0.000403303	0.00026747	8.28503e-05	9.11073e-05	0.000416557	0.000200133	0.000273203	9.7466e-05
Human Diseases	Infectious Diseases	Chagas disease (American trypanosomiasis)	1.90357e-06	1.73213e-06	1.2534e-05	1.7425e-05	1.43542e-05	1.55941e-06	2.95861e-06	6.2123e-06	7.54962e-06	6.66043e-08	2.3199e-05	4.74369e-05	5.18335e-05	9.15681e-05	0.000158484	0.000107379	7.3818e-05	6.95335e-05	7.99414e-05	2.92955e-05	1.08538e-05	7.16171e-05	5.22427e-05	0.000109503	6.59663e-05	1.71698e-05	1.36147e-05	8.07299e-05	3.55864e-05	5.76422e-05	2.45794e-05	1.00764e-06	1.52891e-05	5.69627e-05	2.12735e-05	5.5444e-06	4.04437e-05	8.143e-06	8.83517e-06	0.000118066	2.2547e-05	1.56311e-05	6.01022e-06	8.70223e-06	2.33152e-05	4.21199e-05	2.54613e-06
Genetic Information Processing	Folding, Sorting and Degradation	Chaperones and folding catalysts	0.00959313	0.00889415	0.00910507	0.00889827	0.00910689	0.00968392	0.00973226	0.00969242	0.00903258	0.00916581	0.00976544	0.00946682	0.00995361	0.00977123	0.00934856	0.00916307	0.00960251	0.00984566	0.00940399	0.00994083	0.00963113	0.00997493	0.00924212	0.00959068	0.00952131	0.0105958	0.0101448	0.0105528	0.00981393	0.00970959	0.00848722	0.00755058	0.00849967	0.00930441	0.0104812	0.0080538	0.0082192	0.00780549	0.00823114	0.00994346	0.00944278	0.0093401	0.00981135	0.00873859	0.00927264	0.00945337	0.00977431
Metabolism	Xenobiotics Biodegradation and Metabolism	Chloroalkane and chloroalkene degradation	0.00209468	0.00252366	0.00279135	0.00221045	0.00218167	0.00234396	0.00235209	0.00277355	0.00212979	0.00441513	0.00302168	0.00348812	0.00247591	0.00264112	0.00196094	0.00177172	0.00192218	0.00256126	0.0035237	0.00204112	0.00292742	0.00216234	0.00320946	0.00203514	0.00340291	0.00172336	0.00201257	0.00236653	0.00200276	0.00255048	0.00222078	0.00215836	0.00196502	0.00217082	0.00200402	0.00221978	0.00227997	0.00223424	0.00214245	0.00189598	0.0021292	0.00242381	0.00255005	0.00227719	0.00210833	0.00264382	0.00239484
Metabolism	Xenobiotics Biodegradation and Metabolism	Chlorocyclohexane and chlorobenzene degradation	3.76636e-05	9.37514e-05	0.00021243	0.000129529	0.000185693	5.12872e-05	6.84113e-05	0.000126515	0.000154682	0.000340881	7.03923e-05	0.000409945	0.000301938	0.000390256	0.000354289	0.000269915	0.000151112	0.000705095	0.000417393	0.000140288	0.000182054	0.000861867	0.000715743	0.000333046	0.000520373	9.82368e-05	0.000133579	0.000219599	0.000261321	0.000414552	0.00043676	0.000358496	0.000185703	0.000378343	0.000337533	0.00036293	0.000430165	0.000356794	0.000280146	0.000328253	0.000140538	0.000134328	0.000100313	0.000100045	9.33468e-05	0.000334014	6.33478e-05
Genetic Information Processing	Replication and Repair	Chromosome	0.019674	0.0170365	0.0172042	0.0156291	0.0167761	0.0199989	0.0199286	0.0194637	0.0161969	0.0188989	0.0177844	0.0164196	0.0148072	0.0155609	0.0144238	0.0157811	0.016496	0.0147327	0.0164482	0.0159394	0.0179265	0.0138476	0.0153671	0.0144126	0.0166942	0.0163513	0.0157673	0.0165255	0.0151931	0.0155445	0.0136914	0.0133013	0.0143794	0.0147663	0.0156901	0.0138523	0.0137294	0.0136088	0.0145577	0.014884	0.0170752	0.018244	0.0193546	0.0148016	0.017053	0.0173626	0.0196933
Human Diseases	Cancers	Chronic myeloid leukemia	0	0	0	2.01445e-07	0	0	0	0	0	0	0	0	0	0	0	0	0	0	0	0	0	0	0	0	0	0	0	0	7.08188e-08	0	0	0	0	2.43171e-07	0	0	0	0	0	0	0	0	0	0	0	8.53493e-08	0
Organismal Systems	Environmental Adaptation	Circadian rhythm - plant	3.39924e-07	2.16516e-07	7.27778e-06	1.23385e-05	4.27208e-06	6.06436e-07	3.47766e-06	2.1608e-07	1.58939e-06	6.66043e-08	1.26285e-06	5.21989e-06	2.0299e-05	4.56281e-06	1.06352e-05	8.22136e-06	2.56343e-06	4.50449e-06	1.32646e-06	3.78228e-06	9.66738e-07	1.62298e-05	1.55445e-05	2.29226e-06	2.33265e-05	7.28692e-07	1.38593e-06	1.83283e-06	1.70319e-05	2.81697e-06	5.06456e-06	5.598e-07	3.04242e-06	2.06999e-05	6.87249e-07	5.87054e-07	1.78622e-05	5.21152e-07	2.74384e-07	4.09869e-06	1.007e-05	1.65701e-07	5.24702e-07	2.70391e-06	1.12497e-05	1.85635e-05	1.01845e-07
Metabolism	Carbohydrate Metabolism	Citrate cycle (TCA cycle)	0.00556503	0.00502804	0.00528609	0.00595728	0.00539917	0.00550393	0.00582887	0.00535522	0.00532901	0.00479018	0.0041806	0.00521692	0.00635066	0.00522749	0.00624485	0.0046358	0.00606616	0.00540184	0.00550243	0.0059616	0.00549094	0.00771304	0.00650548	0.00651526	0.00553022	0.00634718	0.0057858	0.0062286	0.00589981	0.00617655	0.00614075	0.00579247	0.00523277	0.00545994	0.00584499	0.00594295	0.00607726	0.00594654	0.00593454	0.00628974	0.00572645	0.0057439	0.00557639	0.00655542	0.00547672	0.00592128	0.00568099
Metabolism	Biosynthesis of Other Secondary Metabolites	Clavulanic acid biosynthesis	0	0	0	0	0	0	0	0	0	0	0	0	2.24712e-07	0	0	0	0	0	0	0	0	0	0	0	1.25411e-07	0	0	0	3.54094e-07	0	0	0	0	3.03963e-08	0	0	1.0149e-07	0	0	0	1.96488e-07	0	0	0	0	4.26746e-08	0
Human Diseases	Cancers	Colorectal cancer	1.22373e-06	9.20193e-07	7.84383e-06	1.00722e-05	8.77201e-06	8.66337e-08	1.76478e-06	5.402e-06	5.33582e-06	0	4.67723e-06	1.46065e-05	4.37065e-05	2.3828e-05	3.07068e-05	6.83183e-06	6.51719e-06	2.74917e-05	1.70671e-05	4.98573e-06	4.2185e-06	4.37946e-05	4.50204e-05	1.24164e-05	2.98061e-05	5.19193e-06	6.23668e-06	7.37395e-06	2.67695e-05	1.09157e-05	2.27673e-05	0	7.54828e-06	1.97272e-05	9.02796e-06	3.0005e-06	3.24767e-05	3.12691e-06	5.04867e-06	1.74692e-05	1.24279e-05	2.26457e-06	2.19421e-06	1.20277e-05	4.33672e-06	1.771e-05	1.06938e-06
Organismal Systems	Immune System	Complement and coagulation cascades	0	0	0	0	0	0	0	0	0	0	0	0	0	0	0	0	0	0	0	0	0	0	0	0	0	0	0	0	0	0	0	0	0	0	0	0	0	0	0	7.95862e-08	0	0	0	0	0	0	0
Metabolism	Metabolism of Other Amino Acids	Cyanoamino acid metabolism	0.00153945	0.00188336	0.00181597	0.002496	0.00194596	0.00146558	0.00153842	0.0016179	0.00200093	0.00158751	0.0017491	0.00185471	0.00250067	0.00185297	0.00198523	0.00205789	0.00196671	0.00207253	0.00167024	0.00251054	0.00202712	0.00173258	0.00167602	0.00220498	0.0020998	0.00310359	0.00356257	0.00248178	0.00315285	0.00213526	0.00233211	0.00257094	0.00221095	0.00231359	0.00286458	0.00252883	0.0024593	0.00244349	0.00230543	0.00170569	0.00211249	0.00167601	0.0017132	0.00209149	0.00189536	0.00188494	0.00166899
Metabolism	Amino Acid Metabolism	Cysteine and methionine metabolism	0.00648215	0.00910455	0.00834988	0.00961209	0.00842962	0.00638828	0.00627697	0.00697673	0.00893029	0.00863138	0.0087032	0.00906576	0.00919045	0.00846237	0.00881026	0.00876709	0.00812785	0.00827113	0.00844315	0.0095561	0.00817571	0.00830395	0.00871533	0.00815367	0.00849954	0.00926778	0.00951081	0.00844041	0.00938044	0.00895074	0.00879732	0.0093397	0.0103465	0.00965063	0.00882466	0.00912948	0.00916159	0.00914251	0.00893784	0.0081014	0.00836716	0.00707779	0.00693694	0.00912659	0.00841332	0.00775125	0.00655951
Metabolism	Enzyme Families	Cytochrome P450	4.07909e-07	0	1.53642e-06	1.51084e-07	3.98728e-07	2.59901e-07	1.03811e-07	1.0804e-07	7.37933e-07	0	9.35445e-08	3.66308e-07	1.04866e-06	5.45977e-07	4.64083e-07	7.71959e-08	8.68959e-08	1.2155e-06	1.32646e-07	6.87687e-08	8.78853e-08	4.29359e-07	1.46646e-07	1.19388e-07	2.92626e-07	0	1.6305e-07	8.5248e-08	6.72778e-07	2.11273e-07	9.29276e-08	0	1.15535e-07	1.51982e-07	6.24772e-08	0	5.58194e-07	0	5.48768e-08	2.78552e-07	5.40343e-07	0	4.77002e-08	0	1.28813e-07	8.53493e-08	5.09227e-08
Cellular Processes	Cell Motility	Cytoskeleton proteins	0.00444865	0.00418791	0.00396598	0.00392258	0.00388885	0.0044236	0.00443952	0.00443806	0.00387279	0.00473476	0.00362326	0.00374079	0.00372389	0.00300389	0.0030433	0.00355194	0.00305591	0.00330844	0.00343107	0.00426232	0.00430295	0.0027011	0.00336403	0.00238564	0.00394335	0.00398248	0.00408323	0.00326291	0.00389068	0.00356927	0.00260077	0.00238172	0.00355728	0.00358187	0.00349891	0.00260052	0.00275976	0.00247743	0.00279992	0.00233227	0.00398424	0.00377256	0.00426692	0.00307624	0.00393761	0.00378831	0.00436341
Metabolism	Metabolism of Other Amino Acids	D-Alanine metabolism	0.00234643	0.00193836	0.00198392	0.00147906	0.00173054	0.00246161	0.00242575	0.00236953	0.00168584	0.00239422	0.00215349	0.0017493	0.00105116	0.00150339	0.00124947	0.00150833	0.00174026	0.00107714	0.0018459	0.00118695	0.00193673	0.00102771	0.00152585	0.00132669	0.00170037	0.00113234	0.00106464	0.00153472	0.00106536	0.00139123	0.00104897	0.00103003	0.00125945	0.00122713	0.00104906	0.00110236	0.00108863	0.00113526	0.00129405	0.0013807	0.00174039	0.00210616	0.00224334	0.00174414	0.00182649	0.0018511	0.00235915
Metabolism	Metabolism of Other Amino Acids	D-Arginine and D-ornithine metabolism	1.12855e-05	7.18292e-05	0.000104881	1.30436e-05	2.14743e-05	3.31807e-05	3.90848e-05	9.4589e-05	2.36706e-05	0.000336285	1.01496e-05	0.000202797	6.20579e-05	5.06588e-05	3.52703e-05	3.52399e-05	4.26224e-05	6.88543e-05	0.000233634	5.62528e-05	0.000128181	5.37271e-05	0.000200649	1.57593e-05	0.000192506	1.54847e-05	2.83708e-05	0.000105281	5.11312e-05	0.000117749	2.10016e-05	3.02292e-06	1.05137e-05	3.1521e-05	2.58031e-05	2.03512e-05	2.14144e-05	1.39408e-05	1.10302e-05	2.76562e-05	1.75366e-05	2.90528e-05	2.57581e-05	1.65653e-05	1.68316e-05	6.87489e-05	3.81411e-05
Metabolism	Metabolism of Other Amino Acids	D-Glutamine and D-glutamate metabolism	0.00190419	0.00172087	0.00170195	0.00160431	0.00173623	0.00195974	0.00190737	0.00187984	0.00168078	0.00164026	0.00234362	0.00158955	0.00150287	0.00161133	0.00160399	0.00162354	0.00156117	0.00143589	0.00140861	0.00157443	0.00170572	0.00146037	0.00146851	0.00147819	0.00150565	0.00156327	0.00144173	0.00143792	0.00147675	0.00146525	0.00155491	0.00176281	0.00159812	0.00148869	0.00150876	0.00170324	0.00161719	0.0017258	0.00172785	0.00139204	0.00168351	0.00188313	0.0018802	0.00154604	0.00171665	0.00171608	0.00191235
Genetic Information Processing	Replication and Repair	DNA repair and recombination proteins	0.0358341	0.0310011	0.0311107	0.0288199	0.0309982	0.0364574	0.03617	0.0350919	0.0298647	0.0322117	0.0348691	0.0291647	0.0269767	0.0284392	0.0294652	0.0307677	0.0305265	0.0261882	0.0282051	0.0291935	0.0321522	0.0240866	0.0267108	0.0248328	0.0290829	0.0295455	0.0287372	0.0290703	0.0281004	0.0279323	0.0268302	0.0283681	0.0270475	0.0264724	0.0281423	0.028443	0.0274444	0.0283118	0.0290323	0.0266785	0.0314025	0.0340456	0.035144	0.0274873	0.0314175	0.0316645	0.0358444
Genetic Information Processing	Replication and Repair	DNA replication	0.00956383	0.00772134	0.00775334	0.00703239	0.00769408	0.00975963	0.00971576	0.00915222	0.00731218	0.00804033	0.0084611	0.00685285	0.0063744	0.00638403	0.00666701	0.00735495	0.00754104	0.00568001	0.00658349	0.00709006	0.00821117	0.00570344	0.00630051	0.0055193	0.00684277	0.00739012	0.00714104	0.0070963	0.00683631	0.00664371	0.00610934	0.00639404	0.00620673	0.00598893	0.00653668	0.00657064	0.00628846	0.00648919	0.00703565	0.00630438	0.0079896	0.00883449	0.00926871	0.00690612	0.00796127	0.00797269	0.00959322
Genetic Information Processing	Replication and Repair	DNA replication proteins	0.0169215	0.0140939	0.0137248	0.0128453	0.0137616	0.0170424	0.0170539	0.016111	0.0132708	0.0143528	0.0141466	0.0120538	0.0117138	0.0112192	0.0110839	0.0125849	0.0134613	0.0100119	0.0118022	0.0132608	0.0146318	0.00940073	0.0108295	0.00998344	0.0122739	0.0137002	0.0134433	0.0128737	0.012686	0.0116169	0.0100949	0.010306	0.0116498	0.0111457	0.0119396	0.0106229	0.0105217	0.0104719	0.0114432	0.0108609	0.0144377	0.0151251	0.0161179	0.0115947	0.0142812	0.0138553	0.0167615
Human Diseases	Cardiovascular Diseases	Dilated cardiomyopathy (DCM)	0	0	0	0	0	0	0	0	0	0	0	0	1.49808e-07	0	0	0	0	0	0	0	0	0	0	0	1.25411e-07	0	0	0	7.08188e-08	0	0	0	0	0	0	0	2.53725e-07	0	0	0	3.43854e-07	0	0	0	0	0	0
Metabolism	Xenobiotics Biodegradation and Metabolism	Dioxin degradation	0.00171736	0.00130012	0.00137121	0.000961647	0.00116172	0.00180449	0.0017529	0.00168045	0.00118643	0.00151045	0.00160363	0.00115529	0.000749414	0.00107066	0.000792499	0.000624399	0.00112769	0.000827932	0.00114474	0.000637074	0.00128106	0.000900252	0.00119572	0.00145924	0.00113046	0.000530123	0.000467384	0.000770898	0.000548527	0.000797765	0.000637576	0.00051412	0.000711194	0.000772705	0.000573572	0.000578183	0.000636747	0.000640561	0.000722727	0.000747235	0.00118266	0.00144966	0.00158689	0.00141076	0.00119938	0.00134267	0.00168778
Metabolism	Xenobiotics Biodegradation and Metabolism	Drug metabolism - cytochrome P450	0.000610843	0.000340526	0.000584486	0.000495101	0.000558675	0.000666646	0.000637658	0.000570505	0.00061572	0.000214932	0.00118526	0.000691132	0.000676907	0.00123753	0.00088721	0.000364789	0.000589588	0.00150175	0.000643643	0.000304027	0.000445842	0.00118308	0.000695543	0.00108665	0.000795776	0.000294164	0.000368168	0.000598612	0.000474911	0.000638782	0.000583539	4.14252e-05	0.000269158	0.000777326	0.000838569	0.000137501	0.000457161	0.000162665	0.000199148	0.00100529	0.000553311	0.0006269	0.000665799	0.000513214	0.000493871	0.000702723	0.00061759
Metabolism	Xenobiotics Biodegradation and Metabolism	Drug metabolism - other enzymes	0.0043082	0.00384316	0.00364689	0.00343836	0.00361732	0.00430621	0.00433426	0.00414684	0.00343071	0.00402316	0.00357148	0.00323862	0.00323439	0.00275726	0.00282735	0.0034957	0.00351455	0.00235284	0.00322533	0.00346859	0.00387029	0.00223092	0.00309753	0.00276119	0.00327679	0.0036865	0.00362298	0.00339854	0.00342798	0.0027939	0.00293609	0.00358306	0.00327603	0.00280424	0.00290047	0.00350484	0.00325813	0.00347029	0.00345411	0.0025193	0.0037878	0.00399493	0.00406935	0.0031356	0.00371356	0.00369989	0.00428621
Unclassified	Cellular Processes and Signaling	Electron transfer carriers	4.53459e-05	0.000133103	0.000155583	0.000275224	0.000197199	3.55198e-05	2.89113e-05	4.10012e-05	0.0001926	1.23218e-05	0.000133488	0.000256965	0.000215424	0.000589382	0.000410597	0.000452638	0.000418534	0.000391104	0.00048942	0.000215521	0.000131037	0.0006931	0.000442871	0.000899496	0.000225113	0.000253904	0.000186937	0.000562339	0.000191459	0.000442757	0.000464127	0.000390404	0.000368402	0.000410381	0.000280148	0.000400893	0.000389213	0.000413925	0.000377223	0.000917391	0.000144812	0.000190445	7.6368e-05	0.000415252	0.000170764	0.000197029	4.91404e-05
Cellular Processes	Transport and Catabolism	Endocytosis	3.39924e-07	0	1.61728e-06	0	0	1.73267e-07	0	1.0804e-07	1.02175e-06	0	0	4.12097e-07	3.37068e-07	7.79967e-08	1.16021e-07	7.71959e-08	4.34479e-08	6.07748e-07	4.86369e-07	3.43844e-08	4.39427e-08	2.00368e-07	1.09985e-07	4.77553e-08	2.09019e-07	4.55432e-08	1.22288e-07	4.2624e-08	2.12456e-07	2.81697e-07	4.64638e-08	0	3.85116e-08	6.07927e-08	3.12386e-08	6.52283e-08	2.0298e-07	0	2.19507e-07	1.63152e-06	2.4561e-07	0	4.77002e-08	9.32382e-08	1.71751e-07	8.53493e-08	1.01845e-07
Unclassified	Metabolism	Energy metabolism	0.00443723	0.00663584	0.00587567	0.00820112	0.00667402	0.00377905	0.00401307	0.00411043	0.00699265	0.0041621	0.00358308	0.00566519	0.00813491	0.00649837	0.00692988	0.00647422	0.00636417	0.00664297	0.00619957	0.00827663	0.00535411	0.00792677	0.00684966	0.00704546	0.00571466	0.00941433	0.00903992	0.00809072	0.00865919	0.00643944	0.00888188	0.00957639	0.00916384	0.00807862	0.00833399	0.00907449	0.00883423	0.00900603	0.00834665	0.00800745	0.00672977	0.00514721	0.00450146	0.0078721	0.00667644	0.00582919	0.00415875
Human Diseases	Infectious Diseases	Epithelial cell signaling in Helicobacter pylori infection	0.000163096	0.000410406	0.000328309	0.000645681	0.000490948	7.51114e-05	8.72011e-05	0.000110201	0.000532447	6.68041e-05	0.000110289	0.000330731	0.00069185	0.000391465	0.00039741	0.000664425	0.000417839	0.000520983	0.000270465	0.000777018	0.000359846	0.000660641	0.000260224	0.000518623	0.000316538	0.000882446	0.00087925	0.000527046	0.00084632	0.000644416	0.000809167	0.000873064	0.000823263	0.000719968	0.000835852	0.000867144	0.000777006	0.000811499	0.00082178	0.00060406	0.00047447	0.000276112	0.000191278	0.000518808	0.000478284	0.000290188	0.000140598
Metabolism	Lipid Metabolism	Ether lipid metabolism	6.45855e-06	2.0569e-06	1.32617e-05	3.02167e-05	3.44615e-05	3.98515e-06	5.65769e-06	4.42964e-06	1.47019e-05	1.5319e-06	5.37881e-06	3.22809e-05	4.9886e-05	2.3438e-05	3.64692e-05	1.54006e-05	8.5071e-05	5.30528e-05	2.7104e-05	2.57539e-05	1.48087e-05	0.000111261	5.0373e-05	9.02576e-06	7.01049e-05	3.07417e-05	4.19855e-05	1.68791e-05	5.61239e-05	2.00005e-05	9.76205e-05	4.14252e-06	1.85626e-05	7.53829e-05	8.75306e-05	2.72002e-05	6.99265e-05	1.10745e-05	0.000133021	0.000147911	3.56135e-05	4.38002e-05	3.25792e-05	5.49794e-05	5.87819e-05	7.07972e-05	1.14067e-05
Metabolism	Xenobiotics Biodegradation and Metabolism	Ethylbenzene degradation	0.000232304	0.00105297	0.00110727	0.000857953	0.000712356	0.000373478	0.000418617	0.000883659	0.000611973	0.00277453	0.000433158	0.00185082	0.000732561	0.000828598	0.00074466	0.000523041	0.000692125	0.000983408	0.00210222	0.000721246	0.00117766	0.00117533	0.00206529	0.000412558	0.00175028	0.000614469	0.000708984	0.00125383	0.000649444	0.00129183	0.00115862	0.00154919	0.000951738	0.000867755	0.000667163	0.00140443	0.00122508	0.00147186	0.0012389	0.000727577	0.000484049	0.000696881	0.000615905	0.000752215	0.00058404	0.000977164	0.000476127
Metabolism	Lipid Metabolism	Fatty acid biosynthesis	0.00283605	0.00466825	0.00465616	0.00469472	0.00426542	0.00308953	0.00300496	0.00389181	0.00407458	0.00707011	0.00517058	0.00642665	0.00541645	0.00515835	0.00382803	0.00408189	0.0045437	0.00502443	0.00635057	0.00506767	0.00497202	0.00552059	0.00626916	0.00385101	0.0060424	0.0046654	0.00477917	0.00513875	0.00496918	0.00573348	0.00502836	0.00498804	0.00519526	0.00523996	0.00499087	0.00505454	0.00514198	0.00495264	0.00516736	0.00510753	0.00403091	0.00385823	0.00384425	0.004133	0.00417703	0.00457464	0.00326287
Metabolism	Lipid Metabolism	Fatty acid elongation in mitochondria	1.3597e-07	0	0	0	0	3.46535e-07	0	0	0	0	0	0	2.62164e-07	0	0	0	0	3.57499e-08	0	0	0	0	0	0	1.67215e-07	0	1.22288e-07	0	4.24913e-07	0	0	2.2392e-07	0	0	0	0	5.07449e-07	0	1.09754e-07	0	5.89465e-07	0	4.77002e-08	0	1.05627e-05	1.70699e-07	0
Metabolism	Lipid Metabolism	Fatty acid metabolism	0.00272231	0.00264583	0.00303491	0.00300007	0.00302515	0.00262786	0.00267463	0.00240167	0.0030606	0.0015333	0.00327574	0.00293257	0.00334139	0.00407841	0.00417446	0.0028124	0.00294338	0.0044647	0.00300585	0.00249242	0.00229126	0.00579151	0.00442714	0.00389218	0.00298241	0.00243866	0.00245513	0.00301053	0.00314683	0.00257147	0.00385668	0.00334257	0.00312591	0.00332873	0.00289035	0.00313265	0.00370174	0.00333648	0.00302382	0.00414744	0.00312053	0.00292909	0.00263696	0.00341699	0.00287477	0.00349032	0.00257063
Organismal Systems	Immune System	Fc gamma R-mediated phagocytosis	3.39924e-07	0	1.61728e-06	0	0	1.73267e-07	0	1.0804e-07	1.02175e-06	0	0	4.12097e-07	3.37068e-07	7.79967e-08	1.16021e-07	7.71959e-08	4.34479e-08	6.07748e-07	4.86369e-07	3.43844e-08	4.39427e-08	2.00368e-07	1.09985e-07	4.77553e-08	2.09019e-07	4.55432e-08	1.22288e-07	4.2624e-08	2.12456e-07	2.81697e-07	4.64638e-08	0	3.85116e-08	6.07927e-08	3.12386e-08	6.52283e-08	2.0298e-07	0	2.19507e-07	1.63152e-06	2.4561e-07	0	4.77002e-08	9.32382e-08	1.71751e-07	8.53493e-08	1.01845e-07
Cellular Processes	Cell Motility	Flagellar assembly	0.0014478	0.00435067	0.00313163	0.00624071	0.0039817	0.000628874	0.000707886	0.000678329	0.00455106	0.000450977	0.000540968	0.00189999	0.00314982	0.00317794	0.00290415	0.00108009	0.00241727	0.00246567	0.00303892	0.00203762	0.00135629	0.00713833	0.00298121	0.00198994	0.00226108	0.00285852	0.00270729	0.0033488	0.00300105	0.00365882	0.00414243	0.0020454	0.00740918	0.00709481	0.00331229	0.00196924	0.0041892	0.0024414	0.00426217	0.00740813	0.00353394	0.00167181	0.0012485	0.00692017	0.00433243	0.00241688	0.000665101
Metabolism	Biosynthesis of Other Secondary Metabolites	Flavone and flavonol biosynthesis	0.000503835	0.000202442	0.000212349	9.92116e-05	0.000221921	0.000504295	0.000512929	0.000386621	0.000178864	0.000136672	0.000157295	2.13375e-05	4.89872e-05	2.96387e-05	8.88332e-05	9.93511e-05	0.000254952	3.54281e-05	5.52692e-05	0.000128838	0.0002267	7.72847e-06	3.50851e-05	9.61554e-05	0.000102879	0.000139909	6.17146e-05	8.63136e-05	5.48492e-05	1.96836e-05	1.38927e-05	9.62856e-06	1.24778e-05	2.70831e-05	2.18358e-05	2.57652e-05	3.34916e-05	3.08783e-05	6.49193e-05	3.69678e-05	0.000252094	0.000360951	0.000406262	0.00014511	0.000242298	0.000260742	0.000468285
Metabolism	Biosynthesis of Other Secondary Metabolites	Flavonoid biosynthesis	1.40729e-05	3.68077e-06	4.85994e-05	3.08211e-05	0.00012372	1.10891e-05	1.19382e-05	2.73341e-05	9.1674e-05	2.66417e-06	2.31523e-05	7.55053e-05	9.01094e-05	0.000140511	0.000157131	0.000179789	3.67569e-05	0.000367259	1.81283e-05	4.64877e-05	2.2191e-05	5.93374e-05	5.82552e-05	5.40829e-05	0.000161697	3.28822e-05	4.6877e-05	1.82005e-05	7.71217e-05	0.000143841	0.000358375	0.000348867	8.95781e-05	0.000200889	0.000283334	0.000318836	0.000278843	0.000313603	0.000283329	0.000138759	4.46028e-05	9.02516e-05	2.77615e-05	5.31458e-05	5.1783e-05	7.98443e-05	1.60406e-05
Metabolism	Xenobiotics Biodegradation and Metabolism	Fluorobenzoate degradation	1.3461e-05	7.4698e-06	6.83303e-05	4.90518e-05	7.11444e-05	8.40347e-06	1.87379e-05	1.8853e-05	8.4919e-05	7.99251e-07	3.50324e-05	0.000118592	0.000137973	0.000216207	0.00018981	4.9251e-05	8.10304e-05	0.000344486	0.000122477	3.29402e-05	1.99939e-05	0.000356654	0.000225615	0.000329178	0.000202038	2.82368e-05	3.13057e-05	8.96809e-05	0.000118303	0.00012377	0.000144967	4.25448e-06	6.02322e-05	0.000198154	0.000179403	1.89162e-05	0.000116967	1.86312e-05	1.73411e-05	0.000193952	6.85744e-05	2.07126e-05	1.31175e-05	4.11802e-05	4.46553e-05	0.000117227	4.32843e-06
Cellular Processes	Cell Communication	Focal adhesion	0	0	0	0	0	0	0	0	0	0	0	0	1.49808e-07	0	0	0	0	0	0	0	0	0	0	0	1.25411e-07	0	0	0	7.08188e-08	0	0	0	0	0	0	0	2.53725e-07	0	0	0	3.43854e-07	0	0	0	0	0	0
Metabolism	Metabolism of Cofactors and Vitamins	Folate biosynthesis	0.00233895	0.00294077	0.00306386	0.00342542	0.00322799	0.00245702	0.00236196	0.00251971	0.00320382	0.00255507	0.00447124	0.00365232	0.00381448	0.00402845	0.00441517	0.00326967	0.00356477	0.00418345	0.00312355	0.00362576	0.00314959	0.00467558	0.00362487	0.00343241	0.003366	0.00394628	0.00362698	0.00386144	0.00373948	0.00410323	0.0041836	0.00451658	0.00372134	0.00389566	0.00411309	0.00443311	0.00425593	0.00442751	0.00400409	0.00395949	0.00323046	0.00295278	0.00263143	0.00344117	0.00301093	0.0032434	0.00258433
Metabolism	Carbohydrate Metabolism	Fructose and mannose metabolism	0.011585	0.0140013	0.014466	0.0105724	0.0111671	0.0125036	0.0128258	0.0152569	0.0112604	0.0249329	0.00901531	0.0176126	0.0117899	0.0103859	0.00900456	0.0141291	0.0118967	0.0100408	0.0195091	0.0118752	0.0158343	0.00693647	0.0152129	0.0107755	0.0170532	0.0104896	0.011156	0.0137431	0.0107833	0.0139182	0.0101907	0.0109921	0.00969361	0.0100218	0.00979121	0.0115796	0.0101872	0.011461	0.0110936	0.00912432	0.0111254	0.0119813	0.0125057	0.0132922	0.0113906	0.0127378	0.0129173
Unclassified	Poorly Characterized	Function unknown	0.0158651	0.0133287	0.0145401	0.0131328	0.0139954	0.0163319	0.0162921	0.0159222	0.0133088	0.0153511	0.0158292	0.0154752	0.0131458	0.0169596	0.0152465	0.0143369	0.0159737	0.0148338	0.0173232	0.0120002	0.0146097	0.0170209	0.016068	0.0194897	0.0151943	0.0119965	0.0118979	0.0166484	0.0119302	0.0146281	0.0143018	0.0139017	0.0123331	0.0130991	0.0130443	0.0141667	0.0139512	0.0141921	0.0141358	0.0181065	0.0139223	0.0161453	0.0156488	0.0132265	0.0140682	0.0155535	0.0161036
Environmental Information Processing	Signaling Molecules and Interaction	G protein-coupled receptors	6.79848e-08	1.56974e-06	1.61728e-07	5.17713e-05	2.33541e-06	1.73267e-07	1.24573e-06	7.0226e-07	5.67641e-08	1.13227e-06	0	1.83154e-07	3.7452e-07	7.79967e-08	7.73471e-08	0	3.47583e-07	3.57499e-08	0	0	0	2.28992e-07	0	1.43266e-07	2.92626e-07	5.00976e-07	2.44576e-07	2.55744e-07	5.6655e-07	1.7606e-07	5.57566e-07	4.4784e-07	1.84856e-06	4.49866e-06	1.87432e-07	9.13196e-07	5.68343e-06	2.60576e-07	6.20108e-06	1.07441e-06	1.67015e-06	1.65701e-07	1.90801e-07	2.79715e-07	2.57627e-07	8.10818e-07	2.03691e-07
Metabolism	Carbohydrate Metabolism	Galactose metabolism	0.00859878	0.00747256	0.00737368	0.00645102	0.00735471	0.00870114	0.00871357	0.00865389	0.00714081	0.00752548	0.00799792	0.00667849	0.0079766	0.00650274	0.00585096	0.00772935	0.00819254	0.00509851	0.00682332	0.00788839	0.00808189	0.00361289	0.00564005	0.00696263	0.00667786	0.00776981	0.00823238	0.00732353	0.00745768	0.00615176	0.00718293	0.00906641	0.00632923	0.00561092	0.00633441	0.00866127	0.00762513	0.00872239	0.00818734	0.00555198	0.00759392	0.00852999	0.00852731	0.00721275	0.00762722	0.00765302	0.00883942
Unclassified	Poorly Characterized	General function prediction only	0.0335349	0.0342121	0.0338777	0.0353221	0.0347593	0.0333299	0.0333294	0.0330792	0.0353499	0.0309565	0.0355222	0.033095	0.0353923	0.0354998	0.0345398	0.0339562	0.0354715	0.035976	0.032676	0.0356971	0.0335055	0.0345294	0.0334771	0.0331175	0.0331822	0.0363745	0.0368291	0.0348696	0.0365033	0.033973	0.0357296	0.0364366	0.0354595	0.0353958	0.0362732	0.0359944	0.0356733	0.0359986	0.0353937	0.0350604	0.0346209	0.0342291	0.0339458	0.03433	0.0347014	0.0341761	0.0335015
Metabolism	Metabolism of Terpenoids and Polyketides	Geraniol degradation	9.66064e-05	0.000153347	0.000517207	0.000423991	0.000371216	5.30198e-05	0.000132099	6.7741e-05	0.000353186	2.45104e-05	0.000309258	0.000839945	0.00103779	0.00128067	0.00128725	0.000510419	0.000783496	0.00152237	0.00107965	0.000435719	0.000235313	0.00309534	0.00199695	0.00136862	0.000808694	0.000547612	0.000554494	0.00107915	0.000909561	0.000625085	0.00110379	0.000712513	0.000540164	0.000715986	0.000727641	0.000700225	0.00100333	0.000717561	0.000584987	0.0015959	0.000523936	0.000341454	0.000151639	0.000548613	0.000344705	0.000909823	0.000100369
Unclassified	Cellular Processes and Signaling	Germination	7.92703e-05	0.000158111	0.000164316	0.000671264	0.0001567	3.19678e-05	3.841e-05	3.61934e-05	0.000147132	3.36352e-05	1.97379e-05	0.000100964	0.000283661	8.69663e-05	0.000101828	0.000214527	7.48608e-05	0.000118618	3.65219e-05	0.00031778	0.000128928	0.000146583	8.98574e-05	1.66905e-05	7.51214e-05	0.000235367	0.000351048	7.08411e-05	0.00031826	0.000122714	0.000120481	8.29624e-05	0.000244664	0.000221954	0.00023101	9.90165e-05	0.0001805	6.54697e-05	0.000184715	0.000122125	0.000192706	4.17565e-05	6.98807e-05	6.30601e-05	0.000160931	7.78812e-05	3.78865e-05
Organismal Systems	Nervous System	Glutamatergic synapse	0.000765849	0.000875374	0.000835812	0.000884947	0.000886429	0.00076099	0.000729427	0.000764653	0.000920089	0.000627346	0.00129648	0.000811922	0.0011827	0.000929174	0.00102845	0.00083302	0.000746131	0.000923956	0.000648772	0.00104656	0.000827221	0.00067438	0.000624639	0.000740136	0.00076087	0.000982231	0.00100239	0.000756875	0.00102025	0.000788363	0.000856421	0.000938896	0.00100589	0.00092341	0.000979268	0.000883321	0.000909095	0.000895665	0.000852401	0.000684282	0.000873734	0.000798953	0.000798787	0.000743947	0.000889328	0.000758499	0.000763688
Metabolism	Metabolism of Other Amino Acids	Glutathione metabolism	0.00254046	0.00229897	0.0027003	0.00231631	0.00245434	0.00274967	0.00267775	0.0028314	0.00237291	0.00318015	0.00370015	0.00345575	0.00252393	0.00376143	0.00329947	0.0026775	0.00299321	0.00386767	0.00364432	0.00197906	0.0025822	0.00379462	0.00349289	0.00364622	0.00336855	0.00189897	0.00167865	0.00310286	0.00202719	0.00302701	0.00236287	0.00148425	0.00201874	0.00277245	0.00276199	0.00171753	0.00213656	0.00170964	0.0019917	0.00374919	0.00235349	0.00268634	0.00265738	0.00209742	0.00237012	0.0028359	0.00265959
Environmental Information Processing	Signaling Molecules and Interaction	Glycan bindng proteins	0	0	0	0	0	0	0	0	0	0	0	0	0	0	0	0	0	0	0	0	0	0	0	0	4.18038e-08	0	0	0	0	0	0	0	0	0	0	0	0	0	0	0	0	0	0	0	0	0	0
Unclassified	Metabolism	Glycan biosynthesis and metabolism	7.95422e-05	0.000210941	0.000191729	0.000367486	0.00027404	3.48267e-05	5.58502e-05	6.30953e-05	0.000291483	3.27693e-05	0.000100935	0.000280134	0.000320589	0.000560835	0.000323118	0.00016161	0.000396723	0.000479084	0.000474917	0.000340474	0.000150679	0.000749432	0.000344618	0.00082015	0.000310393	0.000444684	0.000357692	0.000612891	0.000368293	0.000462159	0.000347224	9.31507e-05	0.000467647	0.000579689	0.000518467	0.000138675	0.000283461	0.000139669	0.000246671	0.00090016	0.000262656	0.000145209	0.000102842	0.000305697	0.000262221	0.000214995	5.91213e-05
Metabolism	Lipid Metabolism	Glycerolipid metabolism	0.00557414	0.00480032	0.00497921	0.00415389	0.00449104	0.00587584	0.0056308	0.00558113	0.00449418	0.00574422	0.00661935	0.00497895	0.00400875	0.00469673	0.00393643	0.00434794	0.00472018	0.00399058	0.00482089	0.00421872	0.00524825	0.00335278	0.00445936	0.00442787	0.00476947	0.00380664	0.00385011	0.00390794	0.00387319	0.0042202	0.00346941	0.00332476	0.0035718	0.00366151	0.00364024	0.00359786	0.00354676	0.00353263	0.0037702	0.00359563	0.00461949	0.00513036	0.00548786	0.00449035	0.00468924	0.00486905	0.00562604
Metabolism	Lipid Metabolism	Glycerophospholipid metabolism	0.00531274	0.00551991	0.00553572	0.00563894	0.00545744	0.00538437	0.00538923	0.00559209	0.00524403	0.00610861	0.00552451	0.00575429	0.00507115	0.00555102	0.00495122	0.00505756	0.00547818	0.00484876	0.00599799	0.00586219	0.00578044	0.00540738	0.00551536	0.00549179	0.00566955	0.00586688	0.00548302	0.00575948	0.0055511	0.0056533	0.00574167	0.0060511	0.00553081	0.00538581	0.00521235	0.00604614	0.00586261	0.00602328	0.00608029	0.00587263	0.00540195	0.00565856	0.00558497	0.0055326	0.00549995	0.00555351	0.00546131
Metabolism	Amino Acid Metabolism	Glycine, serine and threonine metabolism	0.00433233	0.00630467	0.00597934	0.00730958	0.00610583	0.00401772	0.00423128	0.00465328	0.00647059	0.00589727	0.00463831	0.00710812	0.00858661	0.00698172	0.00802859	0.00741408	0.00680534	0.0077283	0.00705518	0.00818864	0.00621512	0.00866699	0.00795669	0.00699811	0.00703536	0.00812405	0.00829491	0.0076063	0.00868886	0.00770712	0.0066893	0.00635552	0.00784216	0.00776751	0.00806106	0.00639928	0.00704908	0.00628418	0.00623642	0.00744084	0.0065237	0.0047719	0.00486976	0.00581555	0.00619082	0.00611647	0.00437884
Metabolism	Carbohydrate Metabolism	Glycolysis / Gluconeogenesis	0.0153618	0.0134457	0.0139152	0.0121212	0.0130086	0.0160215	0.0157589	0.0156454	0.0130274	0.0150163	0.0167889	0.0134397	0.0117411	0.0131338	0.012301	0.0133392	0.0133215	0.0116743	0.0130155	0.0120937	0.0143024	0.0099688	0.0126218	0.0127362	0.0130944	0.0115554	0.011535	0.0119499	0.0112734	0.0121543	0.0114833	0.0118111	0.0106148	0.010832	0.0110597	0.0120184	0.0114413	0.012129	0.0119623	0.0106444	0.0131166	0.0148659	0.015475	0.0137967	0.0132271	0.013773	0.015697
Metabolism	Glycan Biosynthesis and Metabolism	Glycosaminoglycan degradation	0.000523211	0.000259765	0.000295397	0.000338427	0.000285945	0.000524047	0.000591929	0.000450526	0.000259469	0.000184627	0.000277687	0.000208155	0.00112236	0.000157046	0.000188456	0.000383162	0.000618134	0.000162626	0.00019866	0.000853007	0.000538825	0.000154541	0.000163034	0.000126886	0.000353325	0.00139636	0.000951399	0.000980992	0.000842744	0.000265957	9.64589e-05	3.69468e-05	5.33771e-05	0.000182469	0.00060125	0.000153352	0.000143456	5.68707e-05	0.000150308	0.000235575	0.000503992	0.000415135	0.000512204	0.000282574	0.000511862	0.000468568	0.000601448
Metabolism	Glycan Biosynthesis and Metabolism	Glycosphingolipid biosynthesis - ganglio series	1.53646e-05	4.38445e-05	6.59852e-05	0.000142472	4.98979e-05	1.42946e-05	6.13522e-05	5.07788e-05	6.09078e-05	3.7365e-05	8.94286e-05	0.000152522	0.000842482	0.000114772	8.18333e-05	0.000264164	0.000289711	9.98852e-05	0.000122609	0.00056858	0.000247441	0.000120593	0.000106978	2.79846e-05	0.000206845	0.000963331	0.000739189	0.000708795	0.000606032	0.000213139	6.82089e-05	2.28398e-05	3.32741e-05	0.00013113	0.000480325	0.000105474	8.68753e-05	2.37776e-05	6.27242e-05	0.000175647	0.000211225	4.52362e-05	8.72436e-05	0.000110518	0.000172782	0.000156061	0.00010928
Metabolism	Glycan Biosynthesis and Metabolism	Glycosphingolipid biosynthesis - globo series	0.000133794	0.00030231	0.000314804	0.000444488	0.000273983	0.00013922	0.000177516	0.000262807	0.000300225	0.000443251	0.000496207	0.000599647	0.00156658	0.000475897	0.000293571	0.000462017	0.000716283	0.000338623	0.000497865	0.0012333	0.000698864	0.000322306	0.000469818	0.000317716	0.000609164	0.00162498	0.00139053	0.00110839	0.00126762	0.00064579	0.000382722	0.000453438	0.000362163	0.000422053	0.000897579	0.000529653	0.000485477	0.000415749	0.000408009	0.000322961	0.000528357	0.000235074	0.000312865	0.00023583	0.00040091	0.000440957	0.000283385
Metabolism	Glycan Biosynthesis and Metabolism	Glycosphingolipid biosynthesis - lacto and neolacto series	0	7.57806e-07	1.61728e-06	7.70526e-06	6.83533e-07	0	1.34954e-06	4.3216e-07	3.23555e-06	1.33209e-07	4.67723e-08	4.57885e-07	7.49039e-08	1.94992e-07	2.70715e-07	3.85979e-08	6.51719e-07	8.93747e-07	8.84307e-07	2.40691e-07	8.78853e-08	4.37946e-06	1.61311e-06	9.55107e-08	4.18038e-07	2.90566e-05	1.46745e-06	2.7663e-05	1.48719e-06	6.33818e-07	9.29276e-07	0	3.85116e-07	9.42287e-07	1.17457e-05	9.13196e-07	6.08939e-07	1.30288e-07	1.4268e-06	3.74055e-06	2.55435e-06	9.94203e-07	9.54003e-07	3.41873e-07	7.21355e-06	1.22903e-05	1.1203e-06
Metabolism	Glycan Biosynthesis and Metabolism	Glycosyltransferases	0.00525658	0.00408365	0.00456519	0.00305521	0.00425955	0.00562365	0.00555097	0.00559647	0.00389157	0.00597027	0.00549069	0.00507813	0.00370295	0.00488762	0.0047934	0.00415781	0.00504152	0.00464234	0.00544751	0.00341117	0.00484173	0.00310238	0.00428834	0.00459189	0.00518872	0.00342198	0.0027785	0.00482218	0.00301649	0.0043801	0.00410192	0.00405754	0.0029292	0.00357254	0.00408757	0.00406026	0.00377136	0.00414388	0.00400749	0.00455285	0.00409506	0.00522802	0.00518472	0.00358109	0.00414281	0.00473228	0.00545952
Metabolism	Carbohydrate Metabolism	Glyoxylate and dicarboxylate metabolism	0.00255079	0.00326825	0.00329344	0.00450889	0.00361407	0.00217173	0.00234815	0.00222897	0.00395759	0.00155474	0.00255755	0.00370512	0.00604085	0.00492853	0.00509826	0.00438816	0.00438238	0.00544649	0.00388224	0.00540172	0.00330598	0.00731488	0.00512209	0.00558198	0.00371418	0.005229	0.00548518	0.00471937	0.00590069	0.00462349	0.00430966	0.00313141	0.00473489	0.00501096	0.00518483	0.00338163	0.00422325	0.00325948	0.00332263	0.00552209	0.00418382	0.00263315	0.00263553	0.00382553	0.00369763	0.00368453	0.00238552
Organismal Systems	Endocrine System	GnRH signaling pathway	3.39924e-07	0	1.61728e-06	0	0	1.73267e-07	0	1.0804e-07	1.02175e-06	0	0	4.12097e-07	3.37068e-07	7.79967e-08	1.16021e-07	7.71959e-08	4.34479e-08	6.07748e-07	4.86369e-07	3.43844e-08	4.39427e-08	2.00368e-07	1.09985e-07	4.77553e-08	2.09019e-07	4.55432e-08	1.22288e-07	4.2624e-08	2.12456e-07	2.81697e-07	4.64638e-08	0	3.85116e-08	6.07927e-08	3.12386e-08	6.52283e-08	2.0298e-07	0	2.19507e-07	1.63152e-06	2.4561e-07	0	4.77002e-08	9.32382e-08	1.71751e-07	8.53493e-08	1.01845e-07
Organismal Systems	Immune System	Hematopoietic cell lineage	0	0	0	1.51084e-07	0	0	0	1.0804e-07	0	0	0	0	3.7452e-07	0	0	0	0	3.57499e-08	0	0	0	3.14863e-07	0	0	0	0	0	0	2.47866e-07	0	0	0	0	0	0	0	0	0	0	0	1.96488e-07	0	0	0	0	0	0
Human Diseases	Infectious Diseases	Hepatitis C	0	2.70645e-07	1.61728e-07	2.11517e-06	5.69611e-08	0	7.78581e-07	4.3216e-07	6.52787e-06	3.99626e-07	0	0	0	0	0	0	0	0	0	0	0	0	0	0	0	0	0	0	0	0	0	0	0	6.07927e-08	9.37158e-07	0	0	0	0	0	9.82441e-08	0	0	0	0	8.53493e-08	0
Metabolism	Amino Acid Metabolism	Histidine metabolism	0.00227049	0.00392262	0.00369129	0.0055765	0.00375362	0.00206119	0.00206978	0.00225496	0.00434501	0.00255254	0.00339127	0.00397078	0.00609418	0.00428502	0.00552054	0.00604934	0.00453722	0.00501128	0.00331407	0.00612234	0.00373047	0.00569173	0.00444595	0.00335137	0.00404903	0.0065283	0.00622253	0.00470556	0.00645421	0.00495501	0.00403863	0.00338097	0.00512024	0.00541006	0.00546338	0.00390111	0.00428363	0.0034426	0.00368728	0.00437852	0.00418132	0.00238183	0.00264369	0.00455375	0.00388673	0.00344713	0.00227344
Genetic Information Processing	Replication and Repair	Homologous recombination	0.0126491	0.0102958	0.0102676	0.00951061	0.010466	0.0127948	0.0127477	0.0119246	0.00986735	0.0103095	0.0108865	0.00894896	0.00874882	0.00853401	0.00917198	0.00994082	0.0100827	0.00800894	0.00861514	0.00956384	0.0107031	0.00759141	0.00828159	0.00748868	0.00906184	0.0101305	0.00969262	0.00953073	0.00931058	0.00881397	0.00899725	0.00971656	0.00871911	0.00829012	0.00926971	0.0097346	0.00913688	0.0096462	0.0101071	0.00864895	0.0106171	0.0118275	0.0121479	0.00930502	0.0106677	0.0105939	0.0125649
Human Diseases	Neurodegenerative Diseases	Huntington's disease	8.08339e-05	0.000209587	0.000214694	0.000567621	0.000287084	3.38738e-05	5.78226e-05	8.21644e-05	0.000301304	3.21699e-05	0.000103834	0.000327434	0.000419574	0.000438692	0.000501209	0.000227805	0.000382646	0.000580185	0.000348594	0.000309459	0.000166279	0.00104163	0.00047429	0.000505705	0.000378491	0.000455933	0.000288762	0.000415499	0.000359795	0.000598605	0.000330311	9.57258e-05	0.000492256	0.000642852	0.000447212	0.000162549	0.00036719	0.000153805	0.000235202	0.000643733	0.000272185	9.27923e-05	7.94685e-05	0.00030088	0.000246248	0.000260657	5.75426e-05
Human Diseases	Cardiovascular Diseases	Hypertrophic cardiomyopathy (HCM)	1.3597e-07	0	4.85185e-07	5.64045e-06	2.27844e-06	0	1.03811e-07	0	5.10877e-07	0	4.67723e-08	1.09892e-06	8.5016e-06	2.14491e-06	5.80103e-07	1.15794e-07	1.30344e-07	1.144e-06	1.19382e-06	2.75075e-07	8.78853e-08	3.92148e-06	2.41966e-06	5.01431e-07	1.64707e-05	1.3663e-07	2.44576e-07	2.55744e-07	7.9317e-06	4.22545e-07	6.0403e-07	0	4.6214e-07	1.60493e-05	2.49909e-07	3.26141e-07	9.54004e-06	1.95432e-07	5.48768e-08	5.17311e-07	6.43499e-06	1.10467e-07	0	1.24318e-07	8.58756e-08	1.26744e-05	0
Metabolism	Biosynthesis of Other Secondary Metabolites	Indole alkaloid biosynthesis	2.71939e-07	2.16516e-07	1.1321e-06	6.54696e-06	2.39237e-06	0	5.19054e-08	2.1608e-07	7.37933e-07	0	7.48356e-07	1.92312e-06	1.02244e-05	4.99179e-06	3.79001e-06	1.00355e-06	1.17309e-06	4.46874e-06	2.96243e-06	7.56456e-07	8.78853e-07	4.37946e-06	2.01638e-06	2.6743e-06	1.79338e-05	5.46519e-07	1.10059e-06	8.09856e-07	8.46285e-06	1.19721e-06	2.55551e-06	0	2.58028e-06	1.53198e-05	8.43443e-07	2.60913e-07	1.04027e-05	6.5144e-07	1.09754e-06	2.46717e-06	6.18938e-06	5.52335e-07	3.81601e-07	1.58505e-06	6.87005e-07	1.20769e-05	2.54613e-07
Human Diseases	Infectious Diseases	Influenza A	1.22373e-06	1.19084e-06	8.00556e-06	1.21874e-05	8.82897e-06	8.66337e-08	2.54336e-06	5.83416e-06	1.18637e-05	3.99626e-07	4.67723e-06	1.46065e-05	4.40061e-05	2.3828e-05	3.07068e-05	6.83183e-06	6.51719e-06	2.74917e-05	1.70671e-05	4.98573e-06	4.2185e-06	4.37946e-05	4.50204e-05	1.24164e-05	2.99315e-05	5.19193e-06	6.23668e-06	7.37395e-06	2.69465e-05	1.09157e-05	2.27673e-05	0	7.54828e-06	1.98184e-05	9.96512e-06	3.0005e-06	3.27305e-05	3.12691e-06	5.04867e-06	1.76284e-05	1.287e-05	2.26457e-06	2.19421e-06	1.20277e-05	4.33672e-06	1.7838e-05	1.06938e-06
Unclassified	Cellular Processes and Signaling	Inorganic ion transport and metabolism	0.00138206	0.00159708	0.00178459	0.00180424	0.00164908	0.00136491	0.00141115	0.00142856	0.00169849	0.00144225	0.00149943	0.00206831	0.0022697	0.00258005	0.00263522	0.00239508	0.00235184	0.00229618	0.00270364	0.00182409	0.00156317	0.00306299	0.00257734	0.00347346	0.00205557	0.00165923	0.00171953	0.00265245	0.00184632	0.0019917	0.0022311	0.00171433	0.00183893	0.00211695	0.00192355	0.00180421	0.00206207	0.00183758	0.00190598	0.0034117	0.00172954	0.00170467	0.00152598	0.00254276	0.00187548	0.00194264	0.0014294
Metabolism	Carbohydrate Metabolism	Inositol phosphate metabolism	0.000715676	0.000678182	0.000942634	0.000715935	0.000750748	0.000813144	0.000799966	0.000846925	0.000757744	0.000959967	0.00158619	0.00127622	0.00134816	0.00132996	0.00135211	0.00119441	0.00106534	0.00125636	0.00113996	0.00108465	0.00100361	0.00138511	0.0012635	0.00198318	0.00122301	0.000937599	0.00104491	0.0010572	0.00112096	0.00110126	0.000816694	0.000489825	0.000659358	0.000887847	0.00104746	0.000643281	0.0008209	0.000559587	0.000720093	0.00117095	0.000865678	0.000877329	0.00093645	0.000705968	0.000793963	0.00102944	0.000833859
Organismal Systems	Endocrine System	Insulin signaling pathway	0.000124412	0.000301986	0.000347473	0.000464632	0.000394854	9.17451e-05	0.000114607	0.000210786	0.000469041	0.000385372	0.000151449	0.000608987	0.00088469	0.000630213	0.000827112	0.000699973	0.000483749	0.00107103	0.00048606	0.000866589	0.000445227	0.00052233	0.000517808	0.00046485	0.000664763	0.000662426	0.000783987	0.000504881	0.000755743	0.000783891	0.000665315	0.000451871	0.0004787	0.00071711	0.000954433	0.000529849	0.000523687	0.00045451	0.000405924	0.000521807	0.000378289	0.000175256	0.000210167	0.000336652	0.000322892	0.000320572	0.000139324
Environmental Information Processing	Signaling Molecules and Interaction	Ion channels	0.0010452	0.000637585	0.000755514	0.000304836	0.00058163	0.00114746	0.00115266	0.00110881	0.000456497	0.00129778	0.000691481	0.000765355	0.000172466	0.000450392	0.000421426	0.000560828	0.000708288	0.000410873	0.00087794	0.000224977	0.000827792	0.000279627	0.000711491	0.000512821	0.000806604	0.000191646	9.13082e-05	0.00055181	0.000136007	0.000475011	0.000279852	0.000374954	0.000134829	0.000199643	0.000194929	0.000424766	0.000306652	0.000411971	0.000396101	0.000319101	0.000563184	0.00091776	0.000970698	0.000362168	0.000585071	0.00080446	0.00108796
Metabolism	Biosynthesis of Other Secondary Metabolites	Isoflavonoid biosynthesis	1.3597e-07	0	3.23457e-07	9.56863e-07	5.69611e-07	0	1.03811e-06	0	5.10877e-07	0	4.67723e-08	2.74731e-07	2.58419e-06	1.55993e-07	4.64083e-07	2.31588e-07	8.68959e-08	6.79248e-07	1.1496e-06	2.06306e-07	1.31828e-07	3.14863e-07	1.39314e-06	3.82043e-07	1.42133e-06	0	1.6305e-07	1.70496e-07	1.91211e-06	1.7606e-07	9.29276e-08	0	3.46605e-07	6.68719e-07	0	0	2.13129e-06	6.5144e-08	5.48768e-08	6.3669e-07	1.27717e-06	2.20934e-07	0	3.10794e-08	0	6.82794e-07	0
Metabolism	Biosynthesis of Other Secondary Metabolites	Isoquinoline alkaloid biosynthesis	0.000154937	0.000578855	0.000453486	0.00071105	0.00051846	9.625e-05	0.000129712	0.000201765	0.000595342	0.00039523	8.56868e-05	0.000418644	0.000533728	0.000340066	0.000300726	0.000313145	0.000280587	0.000416736	0.00045166	0.000459891	0.000328208	0.000538703	0.000445694	0.000468766	0.000456831	0.000580494	0.000530362	0.000546141	0.000554051	0.000429447	0.000705414	0.0008631	0.000835471	0.000730242	0.000565856	0.000774912	0.000772997	0.00080759	0.000736502	0.000541624	0.000470933	0.000280034	0.000168477	0.000757809	0.000496533	0.000390601	0.000152615
Human Diseases	Infectious Diseases	Leishmaniasis	0	0	0	0	0	0	0	0	0	0	0	0	0	0	0	0	0	0	0	0	0	0	0	0	4.59841e-07	0	0	0	0	0	0	0	0	3.03963e-07	0	0	0	0	0	0	0	0	0	0	0	2.98723e-07	0
Organismal Systems	Immune System	Leukocyte transendothelial migration	0	0	0	0	0	0	0	0	0	0	0	0	1.49808e-07	0	0	0	0	0	0	0	0	0	0	0	1.25411e-07	0	0	0	7.08188e-08	0	0	0	0	0	0	0	2.53725e-07	0	0	0	3.43854e-07	0	0	0	0	0	0
Metabolism	Metabolism of Terpenoids and Polyketides	Limonene and pinene degradation	0.000346858	0.0013588	0.00172928	0.00138171	0.00110641	0.00049052	0.000601428	0.00113744	0.000994336	0.00346349	0.000678291	0.00285166	0.00155396	0.00177903	0.00199312	0.00126478	0.00135405	0.00222193	0.00327225	0.00115047	0.00160566	0.00323491	0.00354495	0.00145236	0.00274274	0.000983005	0.00108734	0.00205963	0.00136128	0.0021117	0.0021608	0.00228275	0.00147881	0.00155897	0.00123552	0.00215384	0.00220431	0.00222701	0.00192179	0.00191293	0.00091254	0.00104855	0.000789772	0.00136013	0.000922734	0.00169474	0.00062528
Metabolism	Lipid Metabolism	Linoleic acid metabolism	0.000222174	0.000906715	0.00100231	0.000628457	0.000569383	0.000387426	0.000439224	0.000929846	0.0004217	0.0028079	0.000750788	0.00183987	0.00101847	0.000756139	0.000364382	0.000523002	0.000498826	0.000684432	0.00198589	0.000856686	0.00129345	0.000642006	0.00159613	0.000241546	0.00169268	0.000639655	0.000911207	0.00113695	0.000774899	0.00115989	0.000820411	0.00118599	0.000711541	0.000625617	0.000639767	0.00114156	0.000963849	0.00111188	0.000948875	0.000451652	0.00046833	0.000647447	0.000636129	0.000297305	0.000506151	0.00089301	0.000521143
Metabolism	Lipid Metabolism	Lipid biosynthesis proteins	0.00389743	0.00504228	0.00528496	0.00517129	0.00495471	0.00400646	0.00408464	0.00465263	0.00483443	0.00671278	0.00533391	0.0068653	0.00680787	0.00616267	0.00597712	0.0049454	0.00537924	0.00680263	0.00670044	0.00628364	0.00560489	0.00733245	0.00755818	0.00504397	0.00674918	0.00598028	0.00600804	0.00610508	0.00629133	0.0063292	0.00567226	0.00502096	0.00543199	0.00590194	0.00636399	0.00516595	0.00562792	0.00506377	0.00521642	0.00597876	0.00512259	0.00453031	0.00463417	0.00466492	0.00488619	0.00559059	0.0042024
Unclassified	Metabolism	Lipid metabolism	0.00133529	0.00128253	0.00129124	0.00128255	0.00127188	0.00135478	0.00131502	0.00133381	0.00128599	0.00142287	0.00145307	0.00144009	0.00146711	0.00137625	0.00117266	0.00108522	0.00132364	0.0014197	0.00131956	0.00147169	0.00138248	0.00138176	0.00131864	0.00165692	0.00140356	0.00131766	0.00125948	0.00116977	0.00132831	0.00135926	0.00113344	0.000987823	0.00122117	0.00132279	0.00140852	0.00105761	0.00111776	0.00102478	0.00109803	0.00122045	0.00131932	0.00126115	0.00135058	0.00113859	0.00127182	0.00129786	0.00131467
Metabolism	Metabolism of Cofactors and Vitamins	Lipoic acid metabolism	6.79168e-05	0.000230752	0.000321759	0.000292397	0.000232458	0.000112104	0.000116268	0.000213487	0.000314132	0.000384107	0.000405703	0.000523638	0.000474142	0.000593009	0.000639429	0.000340781	0.00046763	0.00077445	0.000523422	0.0003664	0.000286682	0.000476503	0.000563378	0.000440853	0.00053768	0.000405563	0.000364907	0.000544692	0.000345454	0.000562231	0.000327616	4.17611e-05	0.000207847	0.000474031	0.000537804	0.00013013	0.000199275	0.000107878	0.000124845	0.000534621	0.000202579	0.000156477	0.000191755	0.000450185	0.000219799	0.000275977	0.000137237
Metabolism	Glycan Biosynthesis and Metabolism	Lipopolysaccharide biosynthesis	0.000669038	0.000483264	0.000831446	0.00135064	0.00164526	0.000671065	0.000839466	0.000721329	0.000837894	0.000617821	0.000945267	0.00159129	0.00223154	0.00229642	0.00163353	0.00107144	0.00204218	0.00184566	0.0022029	0.0018406	0.00135203	0.00398379	0.00168086	0.00303659	0.0018596	0.00308073	0.0020442	0.0035727	0.00226684	0.00264284	0.00469405	0.00625733	0.00225143	0.00220027	0.00293068	0.00563337	0.00468599	0.00572062	0.00465981	0.00394171	0.00135037	0.0021345	0.000991162	0.0011082	0.00111879	0.00185763	0.00101774
Metabolism	Glycan Biosynthesis and Metabolism	Lipopolysaccharide biosynthesis proteins	0.0013376	0.00117812	0.00163839	0.00213476	0.0023358	0.00141464	0.00158125	0.00155626	0.00143851	0.00185599	0.00198375	0.00283729	0.00341259	0.00373932	0.00245736	0.00221726	0.00353883	0.00262951	0.00395445	0.0028986	0.00232962	0.00512704	0.00282836	0.00513384	0.00299829	0.00405276	0.00294343	0.00526961	0.00313869	0.00374752	0.00561859	0.00708449	0.00303314	0.00300188	0.0037332	0.00654755	0.00554342	0.00657759	0.00554706	0.00574266	0.00204564	0.00302321	0.00174721	0.00176348	0.0018459	0.00270395	0.00179401
Metabolism	Amino Acid Metabolism	Lysine biosynthesis	0.00451949	0.00687563	0.00634145	0.00755891	0.0062107	0.00452869	0.00447066	0.00519548	0.00678955	0.00680982	0.00729516	0.00725748	0.00815468	0.00695539	0.00629563	0.00700112	0.00620428	0.0064594	0.00656788	0.00867253	0.00690954	0.00711926	0.00716169	0.00520858	0.00674934	0.00847432	0.00880269	0.00708241	0.00865873	0.00750612	0.00625431	0.00608245	0.0077455	0.00756802	0.00760666	0.00634208	0.00660379	0.00613611	0.00627231	0.00636292	0.00652906	0.00515058	0.00553417	0.00701816	0.00636806	0.00600381	0.00484804
Metabolism	Amino Acid Metabolism	Lysine degradation	0.000870205	0.00115187	0.00131954	0.00173912	0.00139931	0.000733094	0.000824154	0.000738561	0.00135399	0.000599905	0.000959907	0.00151638	0.00184721	0.00202624	0.00205368	0.00129878	0.00138964	0.00222951	0.00178608	0.00130413	0.000937297	0.00384285	0.00259901	0.00231697	0.00153775	0.00127744	0.00118786	0.00162875	0.00176148	0.00149253	0.00221344	0.00205637	0.00194249	0.00187211	0.00137525	0.00188699	0.00226429	0.00197621	0.00174651	0.00244159	0.00141413	0.00112279	0.000788674	0.00141178	0.00127238	0.00161058	0.000758035
Cellular Processes	Transport and Catabolism	Lysosome	0.00056441	0.000339172	0.000396558	0.000471129	0.000423563	0.000557921	0.000633609	0.000493256	0.000362552	0.000213267	0.000299904	0.000253073	0.00150924	0.000195928	0.000255246	0.000425581	0.000715891	0.000223723	0.000229036	0.00108043	0.000666874	0.000233686	0.000233424	0.000139971	0.00048392	0.00171712	0.00126845	0.00117212	0.00116642	0.000365713	0.000536518	0.000741175	0.000239581	0.00032515	0.000815234	0.000751756	0.000626344	0.000670071	0.000618132	0.000279945	0.000608819	0.000583984	0.000593772	0.000497954	0.000627708	0.000615368	0.000672994
Environmental Information Processing	Signal Transduction	MAPK signaling pathway - yeast	8.23296e-05	0.000212132	0.000179114	0.000329916	0.000243566	3.83787e-05	5.89126e-05	6.40677e-05	0.00027031	3.79644e-05	6.4686e-05	0.000200462	0.000471932	0.000225215	0.000225119	0.000268989	0.000299617	0.000303481	0.000170937	0.000382182	0.000198401	0.000254066	0.000183894	0.00023116	0.000189246	0.000498152	0.000547605	0.000340438	0.000516658	0.000281978	0.000420219	0.000432278	0.000381419	0.000338007	0.00048298	0.000429398	0.000404894	0.000393926	0.000398406	0.000324394	0.000277196	0.000140735	0.000104893	0.000284035	0.00026411	0.000185891	8.56011e-05
Human Diseases	Infectious Diseases	Measles	0	2.70645e-07	1.61728e-07	2.11517e-06	5.69611e-08	0	7.78581e-07	4.3216e-07	6.52787e-06	3.99626e-07	0	0	0	0	0	0	0	0	0	0	0	0	0	0	0	0	0	0	0	0	0	0	0	6.07927e-08	9.37158e-07	0	0	0	0	0	9.82441e-08	0	0	0	0	8.53493e-08	0
Cellular Processes	Cell Growth and Death	Meiosis - yeast	1.25772e-05	4.54684e-06	6.55e-05	3.77709e-05	0.000101334	9.00991e-06	1.73364e-05	3.50049e-05	0.000129309	2.53096e-06	4.12064e-05	0.000118959	0.000121269	0.000199399	0.000332438	0.000114018	5.28761e-05	0.000536785	4.3729e-05	4.3565e-05	2.05652e-05	0.000110889	0.000109288	8.4312e-05	0.000219804	1.81262e-05	2.84931e-05	1.89251e-05	9.40119e-05	0.000214019	0.000180837	4.59036e-06	3.28504e-05	0.000245998	0.000317041	1.79378e-05	0.000118083	2.44941e-05	1.66277e-05	0.000104735	6.6413e-05	6.73849e-06	1.17819e-05	3.1701e-05	3.89017e-05	5.91044e-05	4.73581e-06
Organismal Systems	Endocrine System	Melanogenesis	6.79848e-08	0	4.04321e-07	1.51084e-07	0	0	0	0	1.70292e-07	0	4.67723e-08	0	9.73751e-07	3.50985e-07	5.02756e-07	1.15794e-07	0	3.93249e-07	1.32646e-07	0	0	2.20404e-06	1.83308e-07	4.77553e-08	1.00329e-06	0	1.22288e-07	0	4.24913e-07	2.46485e-07	1.85855e-07	0	1.15535e-07	9.72683e-07	6.24772e-08	2.60913e-07	5.07449e-08	0	0	2.38759e-07	1.96488e-07	0	0	1.24318e-07	0	9.38842e-07	0
Unclassified	Cellular Processes and Signaling	Membrane and intracellular structural molecules	0.00227654	0.00268664	0.00307227	0.00338709	0.00339716	0.00231762	0.00244859	0.00263126	0.00304982	0.00289016	0.00376339	0.00446928	0.00602419	0.0054462	0.004427	0.00349076	0.00490445	0.00495919	0.00522294	0.00454025	0.00345218	0.0062975	0.00493424	0.00658348	0.00444713	0.00566758	0.00496619	0.00654696	0.00500692	0.00451753	0.0055396	0.00547227	0.00393277	0.00445249	0.00603561	0.00533378	0.00523931	0.0052596	0.00489523	0.00681696	0.00367561	0.00344011	0.00282705	0.0033213	0.00332038	0.00397361	0.00267889
Unclassified	Metabolism	Metabolism of cofactors and vitamins	0.00141551	0.0015981	0.00154766	0.00180661	0.00175907	0.00145441	0.00135816	0.00135812	0.00168266	0.00115372	0.00239507	0.00148804	0.00118629	0.00185644	0.00171328	0.00122888	0.00131247	0.00162315	0.00143054	0.00119152	0.00126331	0.00197471	0.00150287	0.00203741	0.00137831	0.0011721	0.00112215	0.00140126	0.00112287	0.00152454	0.00228198	0.00276989	0.00204497	0.00181974	0.00136597	0.00249929	0.00232452	0.00264478	0.0023377	0.00181827	0.00150058	0.00175604	0.00140844	0.0018831	0.00160884	0.00158831	0.00140811
Metabolism	Xenobiotics Biodegradation and Metabolism	Metabolism of xenobiotics by cytochrome P450	0.000607104	0.000337711	0.000572114	0.000431797	0.000549504	0.000665174	0.000636776	0.000568776	0.000607603	0.000213733	0.00118006	0.000676113	0.000647844	0.0012155	0.000865166	0.000357648	0.000583245	0.00146085	0.000617733	0.000299453	0.00044114	0.00114539	0.000674829	0.00107598	0.000766012	0.000290475	0.000360178	0.000593326	0.000453276	0.000629486	0.000571969	4.03056e-05	0.000261802	0.000750303	0.00083101	0.000134109	0.000426917	0.000158886	0.000188337	0.000985954	0.000536806	0.000623697	0.000663318	0.000508086	0.000476739	0.000679679	0.000616216
Metabolism	Energy Metabolism	Methane metabolism	0.0113381	0.0114425	0.0110586	0.0115184	0.0114029	0.0111423	0.0113026	0.0112186	0.0120414	0.0110595	0.0107073	0.0109155	0.0125594	0.0106964	0.0111095	0.0119034	0.0106008	0.0108792	0.0103773	0.0123759	0.0117991	0.0106757	0.0110442	0.0101111	0.0109137	0.0128091	0.0127639	0.0110327	0.0125608	0.0113069	0.0116077	0.0117131	0.0115354	0.01111	0.0122367	0.0119346	0.011576	0.0116062	0.0118465	0.0104116	0.0116718	0.0111664	0.0113641	0.0114924	0.0115249	0.011208	0.0113288
Organismal Systems	Digestive System	Mineral absorption	1.17614e-05	1.03386e-05	4.94889e-05	1.28925e-05	0.000113125	8.57674e-06	9.08345e-06	2.73881e-05	0.00010507	4.06286e-06	3.13374e-05	9.96358e-05	5.24702e-05	0.000149247	0.000161849	0.000188203	3.06742e-05	0.000415914	2.39205e-05	3.58973e-05	2.20592e-05	0.000195931	0.00014243	5.92882e-05	0.000130219	2.86467e-05	4.01919e-05	1.66234e-05	6.3489e-05	0.000168772	0.000317905	0.00034618	8.84227e-05	0.00016563	0.000267028	0.000321706	0.000241444	0.00031204	0.000229714	9.46678e-05	3.45328e-05	7.08094e-05	1.61227e-05	2.72566e-05	2.03955e-05	6.93463e-05	1.26288e-05
Genetic Information Processing	Replication and Repair	Mismatch repair	0.0114944	0.00955236	0.00943338	0.00868348	0.0094969	0.0116074	0.0115696	0.0109781	0.00914492	0.00963091	0.00991287	0.00824935	0.00793581	0.00775022	0.00806363	0.00875023	0.00888058	0.00717525	0.00788055	0.00850343	0.00985678	0.00662003	0.00737135	0.00674499	0.0083771	0.00874863	0.00860067	0.00831352	0.00837797	0.00798357	0.00756668	0.00787549	0.00794264	0.00770708	0.00818533	0.0080176	0.0078001	0.00795493	0.00855831	0.00752464	0.0097831	0.010525	0.0109978	0.00852343	0.00975633	0.0095499	0.0114068
Metabolism	Glycan Biosynthesis and Metabolism	N-Glycan biosynthesis	1.49567e-05	1.29368e-05	5.80605e-05	5.5498e-05	0.000121954	1.21287e-05	2.68351e-05	3.62474e-05	0.000117842	1.10563e-05	4.18612e-05	0.000111724	0.000189544	0.000138249	0.000302118	0.000119885	9.40213e-05	0.000396287	3.07739e-05	0.000151291	6.63974e-05	8.75893e-05	9.05907e-05	6.54726e-05	0.000186487	0.000228809	0.000176217	0.000137676	0.000213023	0.000194265	0.000347875	0.000347412	0.000102711	0.000210768	0.000382517	0.000315248	0.000278488	0.000310802	0.000236629	0.000120135	8.56197e-05	7.58356e-05	3.07666e-05	6.7349e-05	5.97694e-05	9.00008e-05	2.95861e-05
Organismal Systems	Immune System	NOD-like receptor signaling pathway	7.83185e-05	0.000203796	0.000152591	0.000328204	0.000193269	3.62129e-05	4.25105e-05	5.75853e-05	0.000251805	3.18368e-05	5.78573e-05	0.000150461	0.000434668	0.000189649	0.000180528	0.000243437	0.000154457	0.000243206	0.000116286	0.000383833	0.000169575	0.000263999	0.000117904	0.000162965	0.000144892	0.000365439	0.000424543	0.000235796	0.000423921	0.000251872	0.00017029	9.34866e-05	0.000327927	0.000335454	0.000369522	0.000129869	0.000173852	9.90189e-05	0.000124406	0.000231397	0.000231267	4.62305e-05	7.69404e-05	0.000226755	0.00020988	0.000107327	5.67279e-05
Metabolism	Xenobiotics Biodegradation and Metabolism	Naphthalene degradation	0.00203825	0.00253773	0.00279798	0.00221035	0.0021173	0.00229917	0.00230616	0.00268182	0.0021156	0.00436931	0.00267098	0.00333624	0.00203102	0.00235577	0.00192699	0.00129126	0.00193639	0.00234469	0.00346198	0.00171973	0.0027175	0.00262582	0.00350118	0.00164734	0.00319009	0.00164867	0.00177293	0.00246652	0.00172993	0.00237819	0.00226046	0.00243659	0.00188437	0.00199057	0.00179338	0.00236713	0.00230387	0.00248993	0.00226751	0.00183176	0.00199509	0.00240255	0.00244182	0.00264218	0.00206621	0.00266251	0.00233649
Environmental Information Processing	Signaling Molecules and Interaction	Neuroactive ligand-receptor interaction	0	0	0	0	0	0	0	0	0	0	0	0	1.49808e-07	0	0	0	0	0	0	0	0	0	0	0	0	0	0	0	1.06228e-07	0	0	0	0	3.03963e-08	0	0	0	0	0	1.59172e-07	0	0	0	0	0	4.26746e-08	0
Metabolism	Metabolism of Cofactors and Vitamins	Nicotinate and nicotinamide metabolism	0.00389934	0.00370486	0.00384808	0.00391443	0.00378427	0.00392944	0.00397139	0.00391558	0.00382482	0.00366283	0.00436273	0.00394802	0.00405414	0.00441216	0.00442487	0.00419216	0.00408984	0.00416411	0.00395197	0.00419936	0.00398947	0.00424742	0.00412824	0.00401052	0.00391367	0.00457026	0.00431635	0.00459257	0.00411305	0.00395805	0.00377621	0.00359212	0.00360704	0.00379477	0.00449674	0.00377515	0.00372681	0.00363621	0.00368745	0.00431576	0.00398119	0.00399106	0.00400195	0.00367477	0.00379283	0.00401359	0.00399743
Metabolism	Energy Metabolism	Nitrogen metabolism	0.00455641	0.00541799	0.00534237	0.0063226	0.00573035	0.00451587	0.00444097	0.00459224	0.00568367	0.00460901	0.00667267	0.00625068	0.00741826	0.00713935	0.0071198	0.00614332	0.00632511	0.00656715	0.00635645	0.00690276	0.00556042	0.00787196	0.00651762	0.00771476	0.00589404	0.00708311	0.00690229	0.00707525	0.00698309	0.00688738	0.00719957	0.00728658	0.00706061	0.00675969	0.00677334	0.00715045	0.00713194	0.00714754	0.00661639	0.00740506	0.00580888	0.0052547	0.00477378	0.00592693	0.00553112	0.00562832	0.00466014
Metabolism	Xenobiotics Biodegradation and Metabolism	Nitrotoluene degradation	0.000204838	0.000629358	0.000482921	0.000952985	0.000743912	9.78961e-05	0.000139989	0.000130566	0.000786523	7.28651e-05	0.000112441	0.000350236	0.000736793	0.000542272	0.000498502	0.000383316	0.000388077	0.000457062	0.000413546	0.00074339	0.000401021	0.000882619	0.00038018	0.000665065	0.000408757	0.000707924	0.000747831	0.000478966	0.000896106	0.000692129	0.00143996	0.00191508	0.00123873	0.00100888	0.000687624	0.00174766	0.00156005	0.00176944	0.00143618	0.00073283	0.000645808	0.000486	0.000217656	0.00112324	0.000592842	0.000495922	0.000167536
Genetic Information Processing	Replication and Repair	Non-homologous end-joining	1.63163e-05	1.19625e-05	5.31278e-05	0.000175106	3.69108e-05	7.9703e-06	2.1385e-05	7.07662e-06	4.41057e-05	3.86305e-06	2.24975e-05	8.48461e-05	0.000207334	0.000112393	0.00015133	0.000370386	4.549e-05	0.000146646	8.67063e-05	0.000103841	4.61837e-05	0.000238294	0.000151925	5.14564e-05	0.000166713	4.75927e-05	7.39841e-05	3.58894e-05	0.000155624	6.07056e-05	6.64897e-05	1.27634e-05	4.64835e-05	0.000126206	6.06341e-05	5.50526e-05	0.000137874	2.04552e-05	3.08956e-05	8.3287e-05	8.45882e-05	1.20961e-05	1.86985e-05	3.79169e-05	5.68926e-05	0.000121836	8.60594e-06
Environmental Information Processing	Signal Transduction	Notch signaling pathway	0	0	0	2.01445e-07	0	0	0	0	0	0	0	0	0	0	0	0	0	0	0	0	0	0	0	0	0	0	0	0	7.08188e-08	0	0	0	0	2.43171e-07	0	0	0	0	0	0	0	0	0	0	0	8.53493e-08	0
Metabolism	Biosynthesis of Other Secondary Metabolites	Novobiocin biosynthesis	0.000326191	0.00104772	0.000851419	0.00140175	0.000951023	0.000190421	0.000232744	0.000319744	0.00118194	0.000457771	0.0002333	0.000804413	0.00120371	0.000911508	0.00111082	0.00108642	0.000878778	0.00107521	0.000811485	0.0012345	0.000657382	0.00124208	0.000888053	0.000838918	0.000834779	0.00130996	0.00128533	0.00109458	0.00134046	0.00111179	0.00110626	0.00105981	0.00154836	0.00149681	0.00125182	0.00103752	0.0011852	0.0010468	0.00101731	0.00121934	0.000970701	0.000409225	0.000370201	0.00137113	0.000943558	0.000689537	0.000264696
Genetic Information Processing	Replication and Repair	Nucleotide excision repair	0.0054532	0.00457395	0.00458953	0.00416492	0.0044948	0.00554846	0.00552652	0.00527019	0.00436215	0.00473023	0.005003	0.00406927	0.00383235	0.00363679	0.00423584	0.00449496	0.00407702	0.00347643	0.00372404	0.0041658	0.00475126	0.0034031	0.00375682	0.00304989	0.00412193	0.00416179	0.0038614	0.00373783	0.00389128	0.00389625	0.00353339	0.00370039	0.00373563	0.0036572	0.00375572	0.00382779	0.00375771	0.00377242	0.00402878	0.00329555	0.0046581	0.00498643	0.0052328	0.00419314	0.00462754	0.00463233	0.00543264
Unclassified	Metabolism	Nucleotide metabolism	0.00068046	0.000701512	0.000707562	0.00057578	0.000591199	0.000771473	0.000667192	0.000693508	0.000696779	0.000580789	0.00148885	0.000674785	0.000374782	0.000902539	0.00063502	0.000672569	0.000674268	0.0003442	0.000760858	0.000493072	0.000626534	0.000358801	0.000491558	0.00133947	0.000478569	0.000533311	0.000340653	0.000634501	0.000406925	0.0004092	0.000444566	0.000485794	0.000574209	0.000482299	0.000323976	0.000467034	0.000440973	0.000516657	0.000466069	0.000694231	0.000583128	0.000716213	0.000771312	0.000907239	0.000645742	0.000586862	0.000700544
Metabolism	Metabolism of Cofactors and Vitamins	One carbon pool by folate	0.00541098	0.00572706	0.00553572	0.00585318	0.00557228	0.00540014	0.00542619	0.0054538	0.0056319	0.00551736	0.00576403	0.00541587	0.00576925	0.00503578	0.00573084	0.00588946	0.00536834	0.00503301	0.00501606	0.00616089	0.00566456	0.00507027	0.00520887	0.00427255	0.00529833	0.00660482	0.00631107	0.00576515	0.00612122	0.00551284	0.00548273	0.00586704	0.00577212	0.00548739	0.006085	0.00592031	0.00563852	0.00576681	0.00572283	0.00490904	0.0057378	0.00547823	0.00560921	0.00571202	0.00562958	0.00545088	0.0055132
Metabolism	Glycan Biosynthesis and Metabolism	Other glycan degradation	0.000294306	0.00067055	0.000675944	0.00116697	0.000716856	0.000274715	0.000387422	0.000463113	0.000745142	0.000591646	0.000991899	0.000942832	0.00384527	0.000695028	0.000571943	0.000679632	0.00104318	0.000738235	0.000693739	0.00241261	0.00121919	0.000698768	0.000796362	0.000485075	0.0011297	0.00324978	0.00339377	0.0024713	0.00268509	0.00110985	0.0013001	0.00160842	0.000935063	0.00105223	0.0023115	0.00159614	0.00143228	0.00141864	0.00137697	0.000722882	0.00106418	0.000639991	0.000671475	0.000929554	0.0010594	0.00102266	0.000622785
Unclassified	Cellular Processes and Signaling	Other ion-coupled transporters	0.0165712	0.0145068	0.0146978	0.0136001	0.0145572	0.0169668	0.0168341	0.0159899	0.0139921	0.0143957	0.0171364	0.0140624	0.0138426	0.0143562	0.0158433	0.0148436	0.014775	0.0120332	0.0148019	0.0148153	0.0152649	0.0129018	0.0124093	0.0169569	0.0131849	0.0137522	0.0138295	0.0152725	0.0133594	0.0138744	0.013985	0.0159421	0.0133689	0.0122288	0.012197	0.0157317	0.0143732	0.0158699	0.0149012	0.0145084	0.0149082	0.0167157	0.0163125	0.0141657	0.0147233	0.0148635	0.0168604
Unclassified	Cellular Processes and Signaling	Other transporters	0.00115193	0.00200678	0.00176575	0.00253297	0.00207014	0.00101197	0.000988954	0.00113577	0.00227158	0.00110716	0.00187285	0.00191217	0.0026931	0.00259916	0.00218753	0.0025673	0.00205144	0.00234523	0.00195591	0.00266706	0.00168648	0.00220081	0.00171466	0.00240329	0.00182365	0.00282113	0.00293935	0.002614	0.00284107	0.00225988	0.00266451	0.00271705	0.00286134	0.00276956	0.00267855	0.00267449	0.00263534	0.00261983	0.00247467	0.002954	0.00204407	0.00149738	0.00134667	0.00242643	0.0020596	0.00169039	0.00113089
Unclassified	Metabolism	Others	0.0121041	0.0124752	0.0131896	0.0105911	0.0117935	0.0127975	0.0127748	0.0138218	0.0112706	0.0182056	0.0118677	0.0146905	0.0104474	0.0118564	0.0116871	0.0130946	0.0117668	0.0123868	0.0158121	0.00989513	0.0131784	0.0102904	0.014576	0.0114234	0.0145611	0.00913429	0.00868517	0.0118672	0.00899661	0.0129513	0.0131141	0.0143402	0.010824	0.0108856	0.0103158	0.0140776	0.0125543	0.014208	0.0129243	0.0107011	0.0108277	0.0130527	0.0127864	0.0123476	0.0112182	0.0126437	0.0127642
Metabolism	Energy Metabolism	Oxidative phosphorylation	0.00977791	0.00912918	0.00923024	0.0102271	0.0100762	0.00949843	0.00977493	0.00943453	0.0098321	0.0078296	0.00904103	0.0096062	0.0117519	0.0104206	0.0113477	0.00978921	0.00964031	0.0121704	0.00871737	0.010911	0.00988921	0.0138036	0.0110635	0.00967253	0.0104158	0.0117357	0.0116906	0.0106702	0.0120345	0.0118337	0.00985028	0.00787056	0.0101254	0.0116174	0.0123623	0.00850035	0.00972501	0.00826222	0.00890502	0.0109282	0.0107046	0.00918384	0.00951294	0.00923885	0.00993229	0.0103732	0.00972776
Organismal Systems	Endocrine System	PPAR signaling pathway	0.00121326	0.000925173	0.0010463	0.000885551	0.00110243	0.00116739	0.00120815	0.00102335	0.00102715	0.000685691	0.000867813	0.000945808	0.00138861	0.000986853	0.0017984	0.00119557	0.000981923	0.00152341	0.000770939	0.00117894	0.000979877	0.00159753	0.00131938	0.000761913	0.00109538	0.00112378	0.00114714	0.000984018	0.00126497	0.000990903	0.00127808	0.00121913	0.000936218	0.00102986	0.00122946	0.00115982	0.00121143	0.00117826	0.00105885	0.000924394	0.00118139	0.00111279	0.00108899	0.000956499	0.00104712	0.00126146	0.00115258
Organismal Systems	Digestive System	Pancreatic secretion	0	0	0	0	0	0	0	0	0	0	0	0	1.49808e-07	0	0	0	0	0	0	0	0	0	0	0	0	0	0	0	1.06228e-07	0	0	0	0	3.03963e-08	0	0	0	0	0	7.95862e-08	0	0	0	0	0	4.26746e-08	0
Metabolism	Metabolism of Cofactors and Vitamins	Pantothenate and CoA biosynthesis	0.00387772	0.00486197	0.00460174	0.00515281	0.00489438	0.00372594	0.00379221	0.00401293	0.00509934	0.00438256	0.00470043	0.00516115	0.00596561	0.00522371	0.00527504	0.00528629	0.00504026	0.00559486	0.00469174	0.00629385	0.0049588	0.00572774	0.00501853	0.00472312	0.00507197	0.00632035	0.00627989	0.00534454	0.00635482	0.00587176	0.0052098	0.00517042	0.00580605	0.00583166	0.00629118	0.0052392	0.0053782	0.00511609	0.00502309	0.00517943	0.0051056	0.004106	0.00415922	0.00454785	0.00481784	0.00461228	0.00393582
Human Diseases	Neurodegenerative Diseases	Parkinson's disease	1.08096e-05	6.712e-06	3.8734e-05	0.000135472	6.35116e-05	3.37871e-06	1.03292e-05	2.18781e-05	3.26961e-05	3.66323e-06	2.55844e-05	0.000108015	0.000153179	8.28325e-05	0.000138877	0.000192488	3.28466e-05	0.000136958	8.33902e-05	7.78462e-05	5.68179e-05	0.00056123	0.00018943	0.000122946	0.000137534	8.06115e-05	3.95805e-05	4.15158e-05	0.000112212	0.000255921	0.000105241	1.63462e-05	0.000131979	0.000196664	6.2977e-05	7.01204e-05	0.000155178	5.23758e-05	8.40164e-05	0.00015193	6.0764e-05	1.98288e-05	1.77922e-05	6.29047e-05	2.48181e-05	9.59326e-05	1.26798e-05
Human Diseases	Infectious Diseases	Pathogenic Escherichia coli infection	0	0	0	0	0	0	0	0	0	0	0	1.6026e-06	1.49808e-07	0	0	0	0	0	3.4488e-05	0	0	1.14496e-06	2.19969e-06	0	1.25411e-07	0	0	4.2624e-06	7.08188e-08	0	5.57566e-06	0	0	0	7.80965e-06	0	2.53725e-07	0	0	1.55193e-05	3.43854e-07	0	1.66951e-06	0	0	0	0
Human Diseases	Cancers	Pathways in cancer	0.000608464	0.000494144	0.00052303	0.000511771	0.000488328	0.000609555	0.000604958	0.000594868	0.000505427	0.000516649	0.000580631	0.00050926	0.000491557	0.000548629	0.000539071	0.00066126	0.000450294	0.00056803	0.000500297	0.000496751	0.000530959	0.000539304	0.000519127	0.000491498	0.000523634	0.000459805	0.00047733	0.000498232	0.000509541	0.000489448	0.000277435	0.000112408	0.000383191	0.000479441	0.000503129	0.000201164	0.000271739	0.000164489	0.000216215	0.000476244	0.000533564	0.00047186	0.000511918	0.000426534	0.000506452	0.000496349	0.000583167
Metabolism	Biosynthesis of Other Secondary Metabolites	Penicillin and cephalosporin biosynthesis	0.00052056	0.000228587	0.000301057	0.000188401	0.00028885	0.000521881	0.000546201	0.000457981	0.000273773	0.000155121	0.000317443	0.000233155	0.000401485	0.000313118	0.000278914	0.000201558	0.000471801	0.000336549	0.000225941	0.000243201	0.000301315	0.000420886	0.0003099	0.000604797	0.000322098	0.000193286	0.000236219	0.00024577	0.000270315	0.000203808	0.000124988	2.29518e-05	7.82171e-05	0.000220921	0.000213235	6.56849e-05	0.000160709	5.8369e-05	9.8888e-05	0.00024815	0.000360654	0.000397184	0.000465267	0.000211216	0.000336675	0.000437586	0.000500112
Metabolism	Carbohydrate Metabolism	Pentose and glucuronate interconversions	0.00264597	0.00392998	0.00352236	0.00433449	0.00390611	0.00245269	0.00256672	0.00284366	0.00395379	0.00365764	0.00289221	0.00393305	0.00610572	0.0034746	0.00329309	0.00356186	0.00415614	0.00344039	0.00398102	0.00567851	0.0040099	0.00310636	0.00347504	0.0052077	0.00406792	0.00551401	0.00622576	0.00438328	0.00556466	0.00423872	0.00545936	0.0068889	0.00515983	0.00442635	0.00473627	0.00631403	0.00583536	0.00641414	0.00566027	0.00338166	0.00395423	0.00347888	0.00298064	0.0040411	0.00380262	0.00360012	0.00282422
Metabolism	Carbohydrate Metabolism	Pentose phosphate pathway	0.0100723	0.00917237	0.00922127	0.00837678	0.00891037	0.0102717	0.0102087	0.0100865	0.0088452	0.0102388	0.00979799	0.00910647	0.00904735	0.00862101	0.00828655	0.00998536	0.00895705	0.00826434	0.00897285	0.00928423	0.00984882	0.00668647	0.00840154	0.00842433	0.00915895	0.00856545	0.00919617	0.00852254	0.00878121	0.00853097	0.00801566	0.00812505	0.00781894	0.00795156	0.00831772	0.00842795	0.00806266	0.00822938	0.00840147	0.00775683	0.00900088	0.00974402	0.0100339	0.0086457	0.00916705	0.0091969	0.0101866
Metabolism	Enzyme Families	Peptidases	0.0220179	0.0205075	0.0203221	0.019871	0.0202652	0.0220873	0.022009	0.0214764	0.0205255	0.0190552	0.0203304	0.0179254	0.0185875	0.0179969	0.0188411	0.0208256	0.0184924	0.0184255	0.017016	0.0189655	0.0197428	0.0151412	0.0166043	0.0173517	0.0185591	0.0191858	0.0185513	0.0179368	0.0182826	0.0176274	0.018037	0.018254	0.0182314	0.018904	0.0191748	0.01844	0.0180823	0.0184411	0.0185861	0.0167295	0.0204852	0.0207599	0.0213543	0.0214803	0.0203955	0.0198136	0.0218059
Metabolism	Glycan Biosynthesis and Metabolism	Peptidoglycan biosynthesis	0.0110082	0.00949071	0.00935502	0.008561	0.00930175	0.0111338	0.0110579	0.0105849	0.00904955	0.0094676	0.00973223	0.00820746	0.0074792	0.00782077	0.00778646	0.00852069	0.00922191	0.00704416	0.00798087	0.00844009	0.00944231	0.00650608	0.00728732	0.00703801	0.00827405	0.00854701	0.00811559	0.00812981	0.00793018	0.00787543	0.00751352	0.00787795	0.00802448	0.00775608	0.00801655	0.00792138	0.00773246	0.0079563	0.00838441	0.0075439	0.00945816	0.0101696	0.0105948	0.00870975	0.00950622	0.00924482	0.0108627
Cellular Processes	Transport and Catabolism	Peroxisome	0.000839	0.00106499	0.00111196	0.00139863	0.00127929	0.00072677	0.000812631	0.000778266	0.00122826	0.000632008	0.000882826	0.00134971	0.00193099	0.00155677	0.00231925	0.00150246	0.00151307	0.00217996	0.00121813	0.00173648	0.00105788	0.00280907	0.00212472	0.00136134	0.00139625	0.00194788	0.00188963	0.00177525	0.00190226	0.00169113	0.00175201	0.00170773	0.00161033	0.00168201	0.00195957	0.00159946	0.00174694	0.00162521	0.00147438	0.00171166	0.00135066	0.000975092	0.000861847	0.00101944	0.00117804	0.00142888	0.00082561
Human Diseases	Infectious Diseases	Pertussis	1.57725e-05	3.05288e-05	0.000101161	6.5117e-05	8.81188e-05	1.05693e-05	2.88594e-05	3.97047e-05	7.15227e-05	1.34541e-05	0.000165106	0.000326564	0.00038422	0.000989583	0.000274234	0.000270803	0.000738484	0.000359537	0.000802863	0.000193103	0.000114119	0.000491559	0.000320825	0.00149228	0.000262068	0.000356239	0.000306494	0.00116581	0.000246591	0.000307472	0.000246026	1.15319e-05	0.000173418	0.000309344	0.000397886	6.02709e-05	0.000117373	5.92811e-05	9.33454e-05	0.00148106	0.000145156	0.000200332	7.78944e-05	0.000108622	0.000157582	0.000171467	5.37744e-05
Cellular Processes	Transport and Catabolism	Phagosome	0	2.70645e-07	1.61728e-07	2.11517e-06	5.69611e-08	0	6.7477e-07	4.3216e-07	6.52787e-06	3.99626e-07	0	0	1.49808e-07	0	0	0	0	0	0	0	0	0	0	0	1.25411e-07	0	0	0	7.08188e-08	0	0	0	0	0	9.37158e-07	0	2.53725e-07	0	0	0	4.42098e-07	0	0	0	0	8.53493e-08	0
Metabolism	Amino Acid Metabolism	Phenylalanine metabolism	0.000414979	0.00121076	0.00127062	0.00167386	0.00129763	0.00032323	0.00040481	0.000569046	0.00140031	0.00116464	0.000719638	0.00177321	0.00238056	0.0018284	0.00227915	0.00147155	0.00132655	0.00232986	0.0017989	0.001711	0.00108837	0.00283363	0.00237963	0.00246995	0.00187557	0.00167599	0.00173078	0.00180675	0.0020161	0.00176575	0.0021963	0.00208201	0.00195882	0.00203519	0.00200677	0.00199612	0.00224074	0.00199829	0.00180567	0.00201656	0.00133126	0.000800057	0.000555898	0.00154667	0.00120174	0.00145781	0.000432945
Metabolism	Amino Acid Metabolism	Phenylalanine, tyrosine and tryptophan biosynthesis	0.00242366	0.00418119	0.0037749	0.00610881	0.00458218	0.00177625	0.00206459	0.00210716	0.00513874	0.00187118	0.00168137	0.00431539	0.00756792	0.00486056	0.00675097	0.00590633	0.0049223	0.00650541	0.00359573	0.0074327	0.0041111	0.00717176	0.00485831	0.00470512	0.0044526	0.00753144	0.00796583	0.00549513	0.00795433	0.00646103	0.00593236	0.00529716	0.00651405	0.00677805	0.00791655	0.00561557	0.00599805	0.00520598	0.00531778	0.00597796	0.00517918	0.00266016	0.00251776	0.0048895	0.00454475	0.00390277	0.00225832
Metabolism	Biosynthesis of Other Secondary Metabolites	Phenylpropanoid biosynthesis	0.000191717	0.000418958	0.000379091	0.000884141	0.00055651	0.000102574	0.000180112	0.000214729	0.000564235	0.000128746	0.000216415	0.000450605	0.00117955	0.000552489	0.000547386	0.000439399	0.000617569	0.00085049	0.000341166	0.00117416	0.000658613	0.000478707	0.00040544	0.000883521	0.0007546	0.00176972	0.00221149	0.00118478	0.00179883	0.000800582	0.000933876	0.000869369	0.000776934	0.000974203	0.00163325	0.000910782	0.000939085	0.000783943	0.000840109	0.000592002	0.000749995	0.000299366	0.000346685	0.000536679	0.000556259	0.000509237	0.000303194
Environmental Information Processing	Signal Transduction	Phosphatidylinositol signaling system	0.000692153	0.000773882	0.00091417	0.000765339	0.000798139	0.000800582	0.000789222	0.000922607	0.000750137	0.00127421	0.00127754	0.00127475	0.00109307	0.00121913	0.00111059	0.00105855	0.00111201	0.00117971	0.00124886	0.00098972	0.00106078	0.00101486	0.00117251	0.000860312	0.00117398	0.00101575	0.000949565	0.00119441	0.000933392	0.0012202	0.000965797	0.00083343	0.000684891	0.000865779	0.00104443	0.000935243	0.000880475	0.000880226	0.000923138	0.00116654	0.000794746	0.000907984	0.00093354	0.00081313	0.000791129	0.000949852	0.000850256
Metabolism	Metabolism of Other Amino Acids	Phosphonate and phosphinate metabolism	0.000187842	0.000541398	0.000494242	0.000597133	0.000421968	0.000176993	0.000140197	0.000220726	0.000534717	0.000417476	0.000663324	0.00056155	0.000710352	0.000485412	0.000704168	0.00090157	0.000494655	0.000406655	0.000472662	0.000564351	0.000382609	0.000586419	0.000489762	0.000591689	0.00040767	0.000425602	0.000483241	0.000431227	0.000546509	0.000533287	0.00045265	0.000527555	0.000737305	0.000574643	0.000324382	0.000513477	0.000521962	0.000514051	0.000453612	0.000380183	0.000388703	0.000263795	0.000253717	0.000617579	0.000462483	0.000368837	0.000184086
Environmental Information Processing	Membrane Transport	Phosphotransferase system (PTS)	0.0143796	0.013354	0.0134722	0.00965092	0.0114435	0.0148859	0.0148749	0.0152586	0.0118274	0.0161869	0.00819675	0.0111557	0.00492767	0.00838991	0.00671443	0.0176319	0.0128513	0.00523461	0.0137868	0.00654981	0.0120385	0.00347123	0.00887891	0.0132186	0.0102347	0.0057854	0.00470454	0.0091816	0.00545291	0.00888017	0.0103025	0.0136977	0.00883992	0.0071674	0.00419435	0.0130735	0.0103805	0.0139049	0.0125296	0.00886388	0.010755	0.0140501	0.0133965	0.0166531	0.011746	0.0114899	0.0144698
Metabolism	Energy Metabolism	Photosynthesis	0.00490796	0.00396392	0.00456648	0.00365738	0.00509192	0.00502034	0.00491975	0.00517176	0.00529262	0.00422138	0.00476647	0.00457221	0.00315087	0.00527495	0.00550862	0.00401125	0.00397275	0.00941866	0.00329272	0.00388234	0.00421538	0.00285524	0.00293974	0.00365066	0.00561253	0.00349827	0.00375839	0.00333409	0.00360574	0.00588316	0.00499588	0.00362112	0.00352917	0.00607924	0.00757464	0.00374945	0.00371783	0.00379959	0.00344698	0.00354644	0.00417975	0.00436157	0.00465468	0.0033962	0.00393645	0.00403391	0.00482243
Metabolism	Energy Metabolism	Photosynthesis - antenna proteins	2.65821e-05	5.52116e-06	0.000150893	5.13684e-06	0.000342792	2.35644e-05	9.03154e-06	0.000137535	0.00044872	5.66136e-06	9.38252e-05	0.000308065	4.47177e-05	0.000637935	0.000604197	5.77425e-05	8.846e-05	0.00191866	1.97201e-05	4.67627e-05	2.82112e-05	5.73051e-05	4.22341e-05	0.000246704	0.000591105	1.78074e-05	4.83445e-05	1.14232e-05	4.58906e-05	0.000661459	0.000563978	1.33232e-05	6.02322e-05	0.000820063	0.00123683	4.76819e-05	0.000107833	6.4232e-05	3.00725e-05	0.000283446	6.51358e-05	3.75588e-06	2.12743e-05	1.78396e-05	3.08294e-05	2.91895e-05	7.79117e-06
Metabolism	Energy Metabolism	Photosynthesis proteins	0.00494079	0.00397356	0.00474665	0.00367571	0.00546747	0.00504832	0.00493465	0.00532016	0.00578017	0.0042287	0.00487858	0.00494131	0.00325139	0.00603421	0.0061897	0.00409717	0.00412416	0.0114995	0.00338977	0.00395527	0.00425699	0.00301943	0.00304701	0.00401785	0.00627069	0.00354896	0.00384061	0.0034288	0.00369469	0.00661934	0.00562361	0.00363713	0.00361224	0.00698015	0.0089239	0.00380692	0.00386042	0.00387587	0.00348693	0.00397533	0.00427023	0.00438134	0.00468535	0.00343126	0.00398356	0.00409374	0.0048344
Organismal Systems	Sensory System	Phototransduction - fly	0	0	0	0	0	0	0	0	0	0	0	0	1.49808e-07	0	0	0	0	0	0	0	0	0	0	0	1.25411e-07	0	0	0	7.08188e-08	0	0	0	0	0	0	0	2.53725e-07	0	0	0	3.43854e-07	0	0	0	0	0	0
Organismal Systems	Environmental Adaptation	Plant-pathogen interaction	0.00187189	0.00163535	0.00152009	0.00167567	0.00164441	0.00180467	0.0018047	0.00160601	0.0016016	0.00123045	0.00130523	0.00116829	0.001464	0.00113427	0.0013014	0.00134325	0.00129549	0.00115383	0.00113461	0.00151154	0.00152613	0.00158359	0.00123362	0.00118015	0.0012343	0.00149455	0.00154498	0.00119978	0.0015715	0.00132827	0.00132343	0.00109251	0.00160135	0.0015162	0.00146025	0.00117972	0.00134185	0.00115696	0.00151767	0.00150728	0.00170056	0.00164883	0.00173419	0.0017048	0.00176419	0.00154273	0.00175902
Metabolism	Xenobiotics Biodegradation and Metabolism	Polycyclic aromatic hydrocarbon degradation	0.00128552	0.00125893	0.00145936	0.00103507	0.00119447	0.00143292	0.00141396	0.00151645	0.00108669	0.00211142	0.00171322	0.00174088	0.00120618	0.00125949	0.0013079	0.00134653	0.00128419	0.00144058	0.00159131	0.00122175	0.00153114	0.00152786	0.00178113	0.000895723	0.00167173	0.00113312	0.00117376	0.00122753	0.00121617	0.00146715	0.00119691	0.00125753	0.000965949	0.00104539	0.0011677	0.00129961	0.00123153	0.00127402	0.00125075	0.000947912	0.00116061	0.00141525	0.00151467	0.00102394	0.00114897	0.00147014	0.00143256
Metabolism	Metabolism of Terpenoids and Polyketides	Polyketide sugar unit biosynthesis	0.000391796	0.00116935	0.00111924	0.0014428	0.00111912	0.000379716	0.000417942	0.000772972	0.00126561	0.00154955	0.00105542	0.00167513	0.0021169	0.00136623	0.00143239	0.00131318	0.0013103	0.00168178	0.00149015	0.00207998	0.00125544	0.00104841	0.00140447	0.000911124	0.00166521	0.00209107	0.00177868	0.00150868	0.00176041	0.0016319	0.0016385	0.0017309	0.00154593	0.00161666	0.00194941	0.00163377	0.00160126	0.00162215	0.00143772	0.00108126	0.00107739	0.000691468	0.00057431	0.00110204	0.00101776	0.000971787	0.000485344
Unclassified	Cellular Processes and Signaling	Pores ion channels	0.00151667	0.00169516	0.0020322	0.00224248	0.00240718	0.0014551	0.00157087	0.00164404	0.00220369	0.00155754	0.00208356	0.00307479	0.00420795	0.00399148	0.00330087	0.00241067	0.00337903	0.0043207	0.00349483	0.00311656	0.00219538	0.00546589	0.00321577	0.00531116	0.00324188	0.0039424	0.00305752	0.00438861	0.00338202	0.00357258	0.00403227	0.00355495	0.00291213	0.00362805	0.00421115	0.00352396	0.00358614	0.00349348	0.00325496	0.00504959	0.00233737	0.00227319	0.00179596	0.00223374	0.00219657	0.00264224	0.00168529
Metabolism	Metabolism of Cofactors and Vitamins	Porphyrin and chlorophyll metabolism	0.00295258	0.00627539	0.00545275	0.00795329	0.00761479	0.00252147	0.00191941	0.00255855	0.00862871	0.00119142	0.0101661	0.00600484	0.00907049	0.00893327	0.00943415	0.00605829	0.00439202	0.0116347	0.00327061	0.00919957	0.00461521	0.00799066	0.00563994	0.00724071	0.00578857	0.00812874	0.00910588	0.00489456	0.00915025	0.00800033	0.011666	0.0125383	0.0108606	0.010686	0.010914	0.0114926	0.0110403	0.0116485	0.00967171	0.00664883	0.00651555	0.00415494	0.00289011	0.00772522	0.0061736	0.00508101	0.00258285
Metabolism	Metabolism of Terpenoids and Polyketides	Prenyltransferases	0.00471542	0.00364943	0.00391569	0.00316983	0.00380187	0.00490078	0.00486639	0.00469617	0.00370062	0.00415198	0.00452891	0.0037248	0.00306675	0.00359569	0.0040934	0.00377588	0.00369281	0.0040072	0.00342864	0.0033728	0.00405573	0.00293441	0.00338338	0.00302401	0.00391208	0.00357118	0.00330952	0.00359274	0.00322056	0.00376766	0.0030306	0.00275422	0.00272023	0.00323004	0.00384266	0.0029234	0.00290088	0.00289663	0.00304874	0.00303805	0.00386723	0.00427739	0.00457316	0.00326526	0.00379841	0.00399183	0.00476799
Metabolism	Lipid Metabolism	Primary bile acid biosynthesis	5.94187e-05	0.000197138	0.000277445	0.000134162	0.000159491	0.000134022	0.00014684	0.000310669	0.000100586	0.000742238	0.000441904	0.000549829	0.000373284	0.000386279	0.000151059	0.000312296	0.00025291	0.000218468	0.000604513	0.000279476	0.000399439	0.000229764	0.000460432	0.000192836	0.000466446	0.000257319	0.000267362	0.000422447	0.000250309	0.000369058	0.000443172	0.000700534	0.000166717	0.00011891	0.000221044	0.000653979	0.000471826	0.000642906	0.00049219	0.000224035	8.81741e-05	0.000340791	0.000249567	0.000109617	0.000126581	0.000294199	0.00018984
Human Diseases	Immune System Diseases	Primary immunodeficiency	0.00107205	0.000623025	0.000713546	0.000511317	0.000660407	0.0011148	0.00111384	0.000963824	0.000622588	0.000648259	0.000742042	0.00054296	0.000477475	0.00052328	0.000666191	0.0010059	0.000809218	0.000445765	0.000541948	0.000518516	0.000785914	0.000416049	0.00040797	0.000554177	0.000578522	0.000577397	0.000506272	0.000606923	0.000486879	0.000554802	0.000439733	0.00041873	0.000286642	0.000376428	0.000474671	0.000525283	0.000451224	0.000480111	0.000538287	0.000544529	0.000766648	0.000927702	0.00101573	0.000724336	0.000697224	0.000781159	0.0010871
Human Diseases	Neurodegenerative Diseases	Prion diseases	8.56608e-06	5.73767e-06	1.98117e-05	6.34048e-05	1.27023e-05	4.33169e-06	5.81341e-06	3.72738e-06	1.45316e-05	2.93059e-06	1.74928e-05	4.10723e-05	4.85003e-05	8.79803e-05	3.80935e-05	2.46255e-05	5.95237e-05	4.27926e-05	8.0472e-05	4.50435e-05	1.82801e-05	9.60047e-05	6.14081e-05	0.000103008	3.5157e-05	4.65907e-05	3.72163e-05	8.23922e-05	4.07916e-05	4.19728e-05	3.13631e-05	2.57508e-06	1.78694e-05	4.03967e-05	4.72015e-05	2.14601e-05	2.99902e-05	6.57955e-06	1.74508e-05	0.000122881	2.294e-05	1.6073e-05	1.09233e-05	1.526e-05	1.52e-05	3.2262e-05	5.70334e-06
Organismal Systems	Endocrine System	Progesterone-mediated oocyte maturation	7.83185e-05	0.000203742	0.000152591	0.00032765	0.000193212	3.60396e-05	4.24067e-05	5.73692e-05	0.000251181	3.17702e-05	4.97189e-05	0.00013764	0.000345944	0.000188791	0.000178479	0.000240619	0.000149895	0.000240883	0.000114474	0.000365712	0.000165971	0.000256614	0.000115704	0.000162631	0.000144181	0.000364483	0.000423524	0.000235668	0.00041992	0.000251203	0.000170104	9.21431e-05	0.00032785	0.000335272	0.000368459	0.000128826	0.000172431	9.89538e-05	0.000124351	0.000226502	0.000230677	4.62305e-05	7.64634e-05	0.000226724	0.000208935	0.000107241	5.64733e-05
Metabolism	Carbohydrate Metabolism	Propanoate metabolism	0.00497771	0.00539033	0.0057243	0.00588184	0.00552489	0.0050867	0.00494373	0.00496676	0.00543113	0.00531575	0.00711752	0.00626524	0.00600853	0.00667613	0.00598048	0.0057851	0.00549799	0.0061301	0.00627292	0.00532074	0.00532981	0.00905536	0.00784231	0.00628518	0.00588727	0.00500871	0.00502375	0.00555318	0.00582446	0.00573063	0.00652784	0.0064611	0.00611996	0.00585531	0.00496482	0.00640144	0.00665941	0.0063918	0.00617737	0.00657199	0.00557525	0.00551993	0.00525971	0.00582142	0.00538663	0.00618706	0.00501487
Human Diseases	Cancers	Prostate cancer	7.85904e-05	0.000205961	0.000153804	0.000331629	0.000195263	3.64728e-05	4.53653e-05	6.05024e-05	0.000252032	3.3835e-05	5.03737e-05	0.000139106	0.000350138	0.000189649	0.00018076	0.000245058	0.000169838	0.00024242	0.000118409	0.000405632	0.000179682	0.000257816	0.000117977	0.000163084	0.000158896	0.000439857	0.000432858	0.000259495	0.000458941	0.000259407	0.000171777	9.21431e-05	0.000328889	0.000338494	0.000375863	0.000132544	0.000174207	9.94749e-05	0.000127259	0.000227457	0.000236572	4.73351e-05	7.89915e-05	0.000232909	0.000215033	0.000108436	5.94777e-05
Genetic Information Processing	Folding, Sorting and Degradation	Proteasome	7.93382e-05	0.000204553	0.000164073	0.000353133	0.000199649	3.7599e-05	5.22168e-05	5.9422e-05	0.000276895	3.29691e-05	7.12342e-05	0.000176789	0.000384782	0.000206028	0.000440917	0.000414156	0.000191432	0.000300835	0.000126014	0.000405048	0.000174321	0.000280228	0.000137591	0.000175955	0.000173026	0.00036849	0.00043029	0.000247603	0.000446937	0.000318599	0.000180977	9.2367e-05	0.000337555	0.000349619	0.000374707	0.000131304	0.000194252	0.000103514	0.000126546	0.000239435	0.000246101	4.72247e-05	7.85622e-05	0.000230951	0.000211941	0.000119446	5.74917e-05
Organismal Systems	Digestive System	Protein digestion and absorption	2.58342e-06	1.27744e-05	1.62537e-05	4.68359e-05	1.40694e-05	3.55198e-06	1.98279e-05	1.38291e-05	1.82213e-05	1.13893e-05	2.60989e-05	3.77755e-05	0.000290253	6.59072e-06	1.31103e-05	1.82182e-05	4.60983e-05	1.85899e-05	1.67576e-05	0.000104597	5.16326e-05	5.19811e-05	3.45352e-05	4.03533e-06	5.48465e-05	0.000199343	0.000223298	0.000186778	0.000164264	3.87685e-05	1.76562e-05	6.04584e-06	9.28131e-06	4.38315e-05	0.000195116	2.15253e-05	2.85186e-05	2.6709e-06	1.32253e-05	3.0203e-05	7.6876e-05	8.61643e-06	2.40886e-05	3.57413e-05	3.87299e-05	5.60745e-05	3.22341e-05
Genetic Information Processing	Folding, Sorting and Degradation	Protein export	0.0067481	0.00567126	0.00586427	0.00571076	0.00594378	0.00682708	0.00688676	0.00660102	0.00568941	0.00585625	0.00608348	0.0056737	0.00577802	0.00533135	0.00639904	0.00636345	0.0061647	0.00546512	0.00523302	0.00642166	0.00637032	0.00556361	0.00532908	0.0047997	0.00573543	0.00652129	0.00640666	0.00589473	0.00620312	0.00621257	0.0054746	0.00534732	0.00509605	0.00533216	0.00613089	0.0056078	0.00550699	0.00545659	0.0059031	0.00550685	0.0061964	0.00649182	0.00677857	0.00548079	0.00601967	0.0061504	0.00685251
Unclassified	Genetic Information Processing	Protein folding and associated processing	0.00378288	0.00446315	0.00475304	0.00550216	0.00496758	0.00372897	0.0037975	0.00401752	0.00524483	0.00432202	0.00460248	0.00582302	0.006325	0.00639971	0.00700947	0.00536156	0.00581016	0.00745328	0.0057155	0.00619187	0.00489385	0.00713234	0.00567528	0.00663159	0.00587414	0.00636558	0.00585318	0.00628282	0.00622954	0.00690382	0.00609252	0.00497931	0.00559174	0.00656379	0.0069868	0.00526216	0.00565425	0.00512957	0.00515046	0.00695934	0.0049178	0.00428772	0.0042632	0.005129	0.00474978	0.00479629	0.00389039
Metabolism	Enzyme Families	Protein kinases	0.00266024	0.00244457	0.00275399	0.00230926	0.00277908	0.00258939	0.00260114	0.00255017	0.00282759	0.00244664	0.00249436	0.00309691	0.00309507	0.00372645	0.00402139	0.00285845	0.00333632	0.00452797	0.00344911	0.00264096	0.00258857	0.00335249	0.00303514	0.0040161	0.003329	0.00252669	0.00273815	0.00326466	0.00280779	0.00346093	0.0030543	0.00197352	0.00270463	0.00347084	0.00359922	0.00212494	0.00252491	0.00212734	0.00217801	0.00398512	0.00266099	0.00253052	0.00250807	0.0024779	0.00265025	0.00272478	0.00252841
Genetic Information Processing	Folding, Sorting and Degradation	Protein processing in endoplasmic reticulum	0.000114758	0.000257059	0.00024607	0.000464179	0.000306736	0.000101621	0.000107496	0.00015628	0.000445882	7.87928e-05	0.000443682	0.000342636	0.000737467	0.000518561	0.000451669	0.000321058	0.000251607	0.000762366	0.000188711	0.000609291	0.000300172	0.000609719	0.000498854	0.000330992	0.000366368	0.000607	0.000623668	0.000388987	0.000672849	0.000433989	0.000364044	0.000109385	0.000400521	0.000553213	0.000769532	0.000178138	0.000274784	0.00012905	0.00016474	0.000363789	0.000344493	0.000117371	0.000209451	0.0003484	0.000299234	0.000268167	0.000128987
Organismal Systems	Excretory System	Proximal tubule bicarbonate reclamation	9.60625e-05	0.000228587	0.000205233	0.0002509	0.000238439	0.000111064	7.00723e-05	0.000115981	0.000255438	6.06099e-05	0.00068063	0.000254401	0.000336206	0.000405154	0.000453641	0.000272926	0.000172228	0.000329292	0.000159396	0.000224599	0.000135695	0.000328116	0.000273642	0.000419292	0.000188535	0.000162544	0.000138634	0.000158774	0.000191777	0.000172434	0.000329428	0.000420074	0.000360469	0.00030904	0.00019471	0.000345514	0.000344051	0.00038005	0.000297652	0.000233188	0.000171092	0.000189727	0.000121445	0.000248635	0.000231521	0.00020279	9.70587e-05
Metabolism	Nucleotide Metabolism	Purine metabolism	0.0269246	0.0244379	0.0251674	0.0221599	0.0239042	0.028179	0.027751	0.0277517	0.0231456	0.0286248	0.0307184	0.0258232	0.0216445	0.0241459	0.024425	0.0251562	0.0248908	0.0220472	0.025124	0.022881	0.0263166	0.0216134	0.0241765	0.0208964	0.0248841	0.0231538	0.0225454	0.0244167	0.02173	0.0241424	0.02155	0.022564	0.020935	0.0210885	0.0221755	0.0230423	0.0219145	0.0228592	0.0230673	0.0220475	0.0238947	0.0269061	0.0277293	0.0225474	0.0241236	0.0254483	0.0278309
Metabolism	Nucleotide Metabolism	Pyrimidine metabolism	0.0210595	0.0197173	0.0194067	0.0184859	0.0192433	0.0215316	0.0212397	0.0211752	0.0188315	0.0206656	0.022784	0.0187011	0.0171505	0.0176309	0.0174673	0.0193425	0.0190001	0.0156678	0.0176672	0.0188063	0.0201035	0.0156475	0.0175302	0.015167	0.0179879	0.0192672	0.0187861	0.0182897	0.0179981	0.017761	0.0174072	0.0199035	0.0180772	0.0167255	0.0175237	0.0195903	0.0182934	0.0195289	0.0193426	0.0158944	0.019179	0.020748	0.0211031	0.0175324	0.0193005	0.0194486	0.0213249
Metabolism	Carbohydrate Metabolism	Pyruvate metabolism	0.00973896	0.0107284	0.0107119	0.0107467	0.0103993	0.00995993	0.00983011	0.0102841	0.0104379	0.0116592	0.012215	0.0117306	0.0112869	0.0113369	0.010223	0.00999852	0.0107337	0.01107	0.0113713	0.0108431	0.0108998	0.011631	0.0120789	0.0110185	0.0111083	0.01034	0.0105146	0.0104451	0.0106224	0.0113325	0.0106699	0.0104189	0.0108725	0.0107092	0.0104477	0.0105314	0.0105636	0.0105263	0.0105836	0.0105066	0.0103006	0.0103328	0.0105004	0.010829	0.0104441	0.0106371	0.0100319
Organismal Systems	Immune System	RIG-I-like receptor signaling pathway	1.11495e-05	7.16127e-05	9.50963e-05	1.27917e-05	1.98225e-05	3.29208e-05	3.841e-05	9.55613e-05	1.3226e-05	0.000335819	1.06173e-05	0.000215206	5.46424e-05	5.52606e-05	0.000154617	0.000113478	0.000132082	9.64174e-05	0.000240753	6.53647e-05	0.000124533	6.44897e-05	0.000195406	1.93648e-05	0.0001956	2.54131e-05	3.43629e-05	0.000114318	2.33348e-05	0.000131623	1.57977e-05	3.9186e-06	9.82047e-06	3.3132e-05	3.07388e-05	2.36126e-05	1.89279e-05	1.61557e-05	2.1841e-05	3.32273e-05	1.38524e-05	3.53494e-05	6.77819e-05	1.75909e-05	2.0696e-05	7.94602e-05	4.24186e-05
Genetic Information Processing	Folding, Sorting and Degradation	RNA degradation	0.00405189	0.00416441	0.0041354	0.00432346	0.00435963	0.00404268	0.0040754	0.00418444	0.00432843	0.00407085	0.00441259	0.00425087	0.00437536	0.00431002	0.00450551	0.00416383	0.00410566	0.00476521	0.00394578	0.00447994	0.00422917	0.00421665	0.00400234	0.00366654	0.00432757	0.0047191	0.0048289	0.00448268	0.00454023	0.00465099	0.00448966	0.00448892	0.00443234	0.00462152	0.00501942	0.00446664	0.00441004	0.0044225	0.00443136	0.00423136	0.00426139	0.00418118	0.00425414	0.00388079	0.00428434	0.00420755	0.00414638
Genetic Information Processing	Transcription	RNA polymerase	0.00293823	0.00226692	0.00233293	0.00183305	0.00227782	0.003045	0.00300688	0.0028824	0.00218422	0.00259097	0.00271906	0.00205416	0.00148887	0.00186759	0.00187134	0.00173285	0.00214159	0.00168997	0.0019468	0.00173978	0.00238147	0.0014389	0.00182655	0.00159756	0.002071	0.00174667	0.00161404	0.00178096	0.00157724	0.00183124	0.00183063	0.00212634	0.00169952	0.0016235	0.00170653	0.00205952	0.00188984	0.00211412	0.00209525	0.00155348	0.00221501	0.00272483	0.00280362	0.00188664	0.00225174	0.00236917	0.00293279
Genetic Information Processing	Translation	RNA transport	0.00232909	0.00177803	0.00183691	0.00165361	0.00168759	0.00242912	0.00240955	0.00229666	0.00173374	0.00207772	0.0021686	0.00162513	0.00124644	0.00157007	0.00114249	0.00153616	0.00174483	0.00117982	0.00165401	0.00146825	0.00200532	0.00118048	0.00146837	0.00144078	0.00160827	0.0014286	0.00141145	0.00150279	0.00136539	0.0014363	0.00114854	0.000988943	0.00113159	0.00123534	0.00131896	0.00117352	0.00111791	0.00111891	0.00132741	0.00138699	0.00178785	0.00208849	0.00227573	0.001799	0.00178441	0.00184448	0.00236582
Cellular Processes	Cell Motility	Regulation of actin cytoskeleton	0	0	0	0	0	0	0	0	0	0	0	0	1.49808e-07	0	0	0	0	0	0	0	0	0	0	0	1.25411e-07	0	0	0	7.08188e-08	0	0	0	0	0	0	0	2.53725e-07	0	0	0	3.43854e-07	0	0	0	0	0	0
Human Diseases	Cancers	Renal cell carcinoma	0.000528922	0.000289482	0.000362595	0.000173847	0.000286344	0.000573428	0.000560786	0.000532097	0.00024891	0.000484879	0.000526235	0.000357013	0.000101907	0.00033601	0.000329886	0.000413808	0.000293882	0.000299656	0.000368756	0.000126053	0.000360769	0.000238895	0.000358403	0.000316451	0.000349187	9.01301e-05	4.757e-05	0.00025519	6.27809e-05	0.000227329	8.45641e-05	2.02648e-05	4.77929e-05	0.000123895	0.000125642	6.93376e-05	6.6831e-05	6.2408e-05	8.68151e-05	0.000232272	0.000290459	0.000423365	0.000433261	0.000187782	0.000293179	0.000371013	0.000525624
Organismal Systems	Endocrine System	Renin-angiotensin system	1.3597e-07	1.08258e-07	9.7037e-07	8.25924e-06	2.96198e-06	0	2.07622e-07	1.0804e-07	6.81169e-07	0	1.87089e-07	2.93047e-06	1.23592e-05	2.88588e-06	1.27623e-06	1.54392e-07	1.30344e-07	2.00199e-06	1.50332e-06	3.43844e-07	1.31828e-07	1.86914e-05	3.40952e-06	1.79083e-06	2.11109e-05	3.18803e-07	8.15252e-07	3.40992e-07	1.27828e-05	6.6903e-07	1.20806e-06	0	2.23368e-06	2.08823e-05	5.31056e-07	5.21826e-07	1.33459e-05	3.2572e-07	3.84138e-07	5.49145e-06	8.54724e-06	2.76168e-07	9.54003e-08	7.45905e-07	2.14689e-07	1.83928e-05	3.05536e-07
Unclassified	Genetic Information Processing	Replication, recombination and repair proteins	0.00979804	0.00991324	0.00984716	0.00835986	0.00960256	0.0102058	0.0100099	0.0105797	0.00914866	0.0128492	0.0108849	0.0109048	0.00762754	0.0103934	0.00853854	0.00926288	0.00947712	0.00936794	0.0123073	0.00843208	0.0101948	0.00730085	0.00951792	0.0078962	0.010775	0.007913	0.00799966	0.0102102	0.00827171	0.00975618	0.00921596	0.0101136	0.00925962	0.00907468	0.00853501	0.00978365	0.00936513	0.00992241	0.0094561	0.00983101	0.00890367	0.0101694	0.00986034	0.00729806	0.00931441	0.00959881	0.0099977
Unclassified	Genetic Information Processing	Restriction enzyme	0.00390559	0.00262136	0.00277599	0.00190496	0.00261377	0.00414135	0.00403814	0.00365483	0.00226937	0.00347674	0.00374828	0.00256265	0.00236161	0.00193892	0.00186132	0.00311304	0.00233024	0.00177863	0.00240341	0.00270082	0.00317609	0.00163672	0.00221788	0.001811	0.00259476	0.00264556	0.00221891	0.00242471	0.00201749	0.0020517	0.00171354	0.00176326	0.00143937	0.0015003	0.00195613	0.00205782	0.00171787	0.00187283	0.0021521	0.00175949	0.0027612	0.00339045	0.0035198	0.00209491	0.00275923	0.00297024	0.00395252
Metabolism	Metabolism of Cofactors and Vitamins	Retinol metabolism	0.000583174	0.000324395	0.000443459	0.000382493	0.000418095	0.000654431	0.000617986	0.0005261	0.000448947	0.000212601	0.0011122	0.000425284	0.000490621	0.000730361	0.000489414	0.000257062	0.00038547	0.000738986	0.00031729	0.000254754	0.000401021	0.000479251	0.000326544	0.000651598	0.000439943	0.000248757	0.000282933	0.000364734	0.000266987	0.000364762	0.000291375	3.50435e-05	0.000161595	0.000415123	0.00050366	9.67987e-05	0.000226069	0.000112634	0.00014493	0.000486351	0.00043252	0.000567745	0.000634508	0.000437411	0.000417227	0.000507615	0.000604809
Metabolism	Metabolism of Cofactors and Vitamins	Riboflavin metabolism	0.0035537	0.00272556	0.00273491	0.00277203	0.0030309	0.00356576	0.00352474	0.00308784	0.00284348	0.00207406	0.00323341	0.00217715	0.00226805	0.00261265	0.00296209	0.00232213	0.00268869	0.00267917	0.00214281	0.00233274	0.00257768	0.00269658	0.0021851	0.00283707	0.00243064	0.00249768	0.00219083	0.00259478	0.00231992	0.00244675	0.00271386	0.00297075	0.00264228	0.00269272	0.0026102	0.0028221	0.00280421	0.002932	0.00281123	0.0027423	0.00295641	0.00328164	0.00310786	0.00250845	0.00289895	0.00295518	0.00340194
Genetic Information Processing	Translation	Ribosome	0.0320747	0.0265664	0.0268381	0.0243599	0.0266432	0.0328244	0.0326138	0.0314498	0.0254104	0.0285991	0.0298502	0.0243806	0.0211831	0.0220548	0.0233474	0.0253178	0.0254093	0.0206878	0.0225981	0.024442	0.0280495	0.0201804	0.0220965	0.0192419	0.0244399	0.025112	0.023683	0.0231476	0.0230374	0.0238011	0.0220098	0.0234042	0.0220619	0.0215158	0.0235823	0.0238015	0.022666	0.0235598	0.0251539	0.020734	0.0268685	0.0299871	0.0312645	0.0234332	0.0269536	0.0272108	0.0321662
Genetic Information Processing	Translation	Ribosome Biogenesis	0.0162718	0.0145537	0.0146896	0.0136512	0.0145756	0.0165725	0.0164454	0.016193	0.0138147	0.0159092	0.0158407	0.0143436	0.0125317	0.0137623	0.0133022	0.0149016	0.0149301	0.0121729	0.0144622	0.0140325	0.0152236	0.0119445	0.01316	0.0126891	0.0139107	0.0141151	0.0139652	0.0143448	0.0134253	0.0135229	0.0139374	0.0151783	0.0132193	0.0124708	0.0135566	0.0150733	0.014078	0.014959	0.0151687	0.0138769	0.0145356	0.0161921	0.0162612	0.0131791	0.0147191	0.0148456	0.0163951
Genetic Information Processing	Translation	Ribosome biogenesis in eukaryotes	0.00061805	0.000553956	0.000568637	0.000540678	0.000539934	0.000625235	0.000626654	0.000604753	0.000595455	0.000532035	0.000580257	0.000504498	0.000443619	0.000489624	0.0006146	0.000581208	0.000536799	0.000435183	0.000498926	0.000480625	0.000535529	0.000436887	0.000410609	0.000464062	0.000479698	0.000446916	0.000469341	0.000499042	0.000459224	0.00049892	0.000468262	0.000459036	0.000479085	0.000471873	0.000473452	0.000461359	0.000464214	0.000475877	0.000500202	0.000519459	0.000554932	0.000585641	0.000601356	0.000601635	0.000557848	0.000533476	0.000613058
Metabolism	Lipid Metabolism	Secondary bile acid biosynthesis	5.52036e-05	0.00019454	0.000262243	0.000123536	0.000114093	0.00013151	0.000142377	0.000310129	9.03116e-05	0.000741838	0.00043849	0.000527942	0.000345307	0.000368261	0.000122286	0.000304615	0.000246437	0.000181431	0.00058665	0.000271946	0.000391485	0.000124199	0.000416402	0.000183715	0.000444165	0.00024525	0.000254033	0.000414391	0.000218405	0.000350184	0.000240543	0.000361967	9.84357e-05	0.000100703	0.000196178	0.000372845	0.000256668	0.000347934	0.000276744	0.00020191	7.37813e-05	0.000271528	0.000241554	9.62218e-05	0.000117564	0.000241752	0.000181081
Environmental Information Processing	Membrane Transport	Secretion system	0.0141156	0.0131741	0.0135556	0.0132809	0.0136863	0.0138902	0.0138814	0.0133503	0.0137152	0.0113855	0.013163	0.0133576	0.0114878	0.0175773	0.0144102	0.012268	0.0159571	0.0146103	0.0162708	0.0113251	0.0123148	0.0179915	0.0142981	0.0193072	0.0133789	0.0117144	0.0111353	0.0164731	0.0115661	0.0136337	0.0134378	0.0102905	0.0140156	0.0150174	0.012895	0.0106732	0.0123755	0.0110798	0.0122478	0.0215428	0.0135442	0.0141315	0.0136958	0.014863	0.0141299	0.0138489	0.0135927
Metabolism	Metabolism of Other Amino Acids	Selenocompound metabolism	0.00387357	0.00390043	0.00398523	0.00393437	0.00393635	0.00398827	0.00396287	0.00396231	0.00377617	0.00425075	0.00408911	0.00406043	0.00376523	0.00363207	0.00434583	0.00438372	0.00395459	0.00363383	0.00401803	0.00384469	0.00395871	0.00360106	0.00390112	0.00368222	0.00398457	0.0038408	0.00368282	0.00382406	0.00366154	0.00400175	0.00445816	0.00492243	0.00380341	0.00372775	0.00368906	0.00483733	0.00449493	0.00485629	0.00471353	0.00381182	0.00381713	0.0042046	0.00395153	0.00436131	0.00388385	0.00403288	0.00399158
Metabolism	Metabolism of Terpenoids and Polyketides	Sesquiterpenoid biosynthesis	0	0	0	0	0	0	0	0	0	0	0	0	7.11587e-07	0	0	0	0	0	0	3.43844e-08	0	0	0	0	4.18038e-08	0	0	0	4.95732e-07	0	0	0	0	1.21585e-07	0	0	0	0	0	0	0	0	0	0	0	1.28024e-07	0
Human Diseases	Infectious Diseases	Shigellosis	0	0	0	0	0	0	0	0	0	0	0	8.24193e-07	2.62164e-07	0	1.54694e-07	4.20717e-06	1.30344e-07	7.14998e-08	1.39278e-05	3.43844e-08	8.78853e-08	4.57983e-07	9.532e-07	7.1633e-08	2.09019e-07	0	0	1.70496e-06	1.06228e-07	4.57757e-07	2.23026e-06	0	0	0	3.12386e-06	0	2.53725e-07	3.2572e-07	0	6.20773e-06	3.43854e-07	0	6.67802e-07	0	0	0	0
Unclassified	Cellular Processes and Signaling	Signal transduction mechanisms	0.0067774	0.00602494	0.00611196	0.0050331	0.00579716	0.0068931	0.00678809	0.00671987	0.00582144	0.00643144	0.00628357	0.00570905	0.00456169	0.00610944	0.00515762	0.00531594	0.00590323	0.00543584	0.00613559	0.00507248	0.00598982	0.00409563	0.00515927	0.00557859	0.00581754	0.00458757	0.00501136	0.00559692	0.00482761	0.00520551	0.00474888	0.00433274	0.00494424	0.00526854	0.00500499	0.00447975	0.00450742	0.00453643	0.0045635	0.00559022	0.00588001	0.00622222	0.00645388	0.00568206	0.00594358	0.005867	0.00668177
Human Diseases	Cancers	Small cell lung cancer	1.22373e-06	9.20193e-07	7.84383e-06	1.00722e-05	8.77201e-06	8.66337e-08	1.76478e-06	5.402e-06	5.33582e-06	0	4.67723e-06	1.46065e-05	4.37065e-05	2.3828e-05	3.07068e-05	6.83183e-06	6.51719e-06	2.74917e-05	1.70671e-05	4.98573e-06	4.2185e-06	4.37946e-05	4.50204e-05	1.24164e-05	3.02659e-05	5.19193e-06	6.23668e-06	7.37395e-06	2.67695e-05	1.09157e-05	2.27673e-05	0	7.54828e-06	2.00312e-05	9.02796e-06	3.0005e-06	3.24767e-05	3.12691e-06	5.04867e-06	1.74692e-05	1.24279e-05	2.26457e-06	2.19421e-06	1.20277e-05	4.33672e-06	1.80087e-05	1.06938e-06
Metabolism	Lipid Metabolism	Sphingolipid metabolism	0.000309127	0.000728522	0.000676186	0.000927905	0.000691223	0.000331201	0.000370812	0.000555541	0.000690762	0.000917807	0.00121192	0.00106353	0.00265654	0.000827623	0.000559258	0.000494401	0.00089859	0.000744456	0.000829082	0.00199068	0.00117977	0.00066253	0.000941615	0.000566307	0.00110425	0.00212423	0.00258264	0.00159231	0.00215735	0.001077	0.00101198	0.00128463	0.000968414	0.000938335	0.00159614	0.00124658	0.00118266	0.00113657	0.00106148	0.000495743	0.000923838	0.00058426	0.000677676	0.000517285	0.000879796	0.000878543	0.000564173
Unclassified	Cellular Processes and Signaling	Sporulation	0.00199875	0.00561047	0.00365078	0.00791104	0.00460457	0.000908701	0.000843982	0.00116337	0.00574248	0.00102058	0.00111603	0.00204624	0.00589266	0.00220048	0.00262184	0.00427291	0.00170477	0.00279221	0.000965531	0.00678476	0.00310455	0.00170836	0.00154085	0.000417692	0.00178933	0.00573248	0.00754834	0.00162201	0.00681202	0.00289387	0.00415498	0.00326766	0.00765427	0.00623475	0.00497003	0.00335423	0.00441608	0.00315707	0.00486933	0.00315428	0.00485419	0.0015419	0.00196658	0.00679663	0.00537989	0.00212993	0.00117031
Human Diseases	Infectious Diseases	Staphylococcus aureus infection	0.00217245	0.00151908	0.00170041	0.000816103	0.00119561	0.00242713	0.00234462	0.00229331	0.00121276	0.00234174	0.00228459	0.00140626	0.000210368	0.000979872	0.000574148	0.000827694	0.00128871	0.000458099	0.0014668	0.000380394	0.00159885	0.000297575	0.00109618	0.00079761	0.00130047	0.000257593	0.000152085	0.000818168	8.87359e-05	0.000858189	0.000208437	0.000125955	0.00033147	0.0004226	0.000174218	0.000284265	0.000232919	0.000340638	0.000486318	0.000484282	0.00119995	0.0018569	0.00213678	0.00151263	0.0013297	0.00151111	0.00225883
Metabolism	Carbohydrate Metabolism	Starch and sucrose metabolism	0.0102013	0.0102456	0.0100379	0.00928902	0.00955004	0.0102963	0.0104869	0.0108743	0.00957848	0.012308	0.00838954	0.010058	0.0101097	0.00826843	0.00855827	0.00935699	0.00953639	0.0085621	0.0100626	0.0108727	0.0110688	0.00518717	0.00881769	0.00881105	0.0107073	0.0107554	0.0115174	0.0100088	0.0105115	0.00923338	0.00895097	0.0103234	0.00867505	0.00877184	0.00947739	0.0100768	0.00933854	0.0101367	0.00925881	0.00647032	0.00987879	0.009833	0.010225	0.00964101	0.00944486	0.0097704	0.0105741
Metabolism	Lipid Metabolism	Steroid biosynthesis	5.03087e-06	9.20193e-07	2.87877e-05	2.03459e-05	4.73916e-05	4.93812e-06	5.70959e-06	1.65301e-05	5.54017e-05	7.32647e-07	2.07201e-05	4.31328e-05	2.92125e-05	8.03756e-05	0.000100629	9.14771e-06	1.14268e-05	0.000233339	4.0236e-06	7.32387e-06	5.27312e-06	4.16478e-05	3.47551e-05	4.03533e-05	0.0001015	2.91477e-06	7.78566e-06	2.04595e-06	2.85754e-05	7.96497e-05	9.0465e-05	2.57508e-06	2.20672e-05	0.000126631	0.00014729	6.4576e-06	3.70945e-05	7.88243e-06	4.55477e-06	3.77239e-05	2.4168e-05	6.07569e-07	3.10051e-06	2.33406e-05	3.61966e-05	2.81653e-05	1.47676e-06
Metabolism	Lipid Metabolism	Steroid hormone biosynthesis	9.58586e-06	1.75919e-05	3.71167e-05	5.59009e-05	4.26069e-05	8.40347e-06	2.4136e-05	2.4471e-05	5.09741e-05	1.33209e-05	2.93262e-05	7.38569e-05	0.000225985	8.20135e-05	0.00010964	4.00646e-05	8.40283e-05	0.000206634	5.67283e-05	0.000149297	8.24364e-05	0.000202858	0.00016615	0.00011915	0.000121105	0.000223572	0.000248407	0.000187801	0.000267801	0.000101235	8.73984e-05	4.36644e-06	3.01161e-05	9.57485e-05	0.000157161	2.96136e-05	5.83566e-05	1.09442e-05	2.228e-05	6.54995e-05	6.47429e-05	1.2538e-05	2.89063e-05	6.40236e-05	0.000108203	8.62455e-05	3.57987e-05
Metabolism	Biosynthesis of Other Secondary Metabolites	Stilbenoid, diarylheptanoid and gingerol biosynthesis	1.66563e-05	7.28576e-05	0.000129302	4.81957e-05	0.000123093	3.65594e-05	5.49159e-05	0.000113388	7.21471e-05	0.000337484	2.24975e-05	0.000243137	0.000103967	0.00013236	0.000112733	3.77488e-05	5.67864e-05	0.000316458	0.000244732	4.64533e-05	0.000124138	8.54711e-05	0.000217403	4.723e-05	0.000294507	3.10149e-05	3.12649e-05	0.000114062	7.90338e-05	0.000194406	0.000315582	0.000342821	8.48411e-05	0.000162833	0.000214047	0.000310747	0.00028818	0.000316079	0.000291341	0.000143972	5.62447e-05	0.000117703	4.61261e-05	4.98513e-05	5.12677e-05	0.000133188	5.03625e-05
Metabolism	Biosynthesis of Other Secondary Metabolites	Streptomycin biosynthesis	0.00117022	0.00221961	0.00227358	0.00235852	0.00207367	0.00124657	0.00131585	0.00187957	0.00226403	0.00321512	0.00241434	0.00320506	0.00348974	0.00268379	0.00291668	0.00275759	0.00241862	0.00313838	0.00292184	0.00337084	0.00254314	0.00189505	0.00277869	0.00205432	0.00319912	0.00333021	0.0030865	0.00281642	0.00294188	0.00297271	0.00264161	0.00264237	0.00244268	0.00272221	0.00325291	0.00261715	0.00259545	0.00256009	0.00231964	0.00202985	0.00207143	0.00166744	0.00164217	0.00208086	0.00196651	0.00207446	0.00143373
Metabolism	Xenobiotics Biodegradation and Metabolism	Styrene degradation	7.84544e-05	0.000216083	0.000212592	0.000361442	0.000346608	3.66461e-05	6.14041e-05	5.35878e-05	0.000283764	2.67749e-05	7.71742e-05	0.000277021	0.000459311	0.000331876	0.000477387	0.000373358	0.000204509	0.000475438	0.000218601	0.000256989	0.000155601	0.000717087	0.000540574	0.000529129	0.000311104	0.000216922	0.000207319	0.000157794	0.000432809	0.000324198	0.000809678	0.00109833	0.000541127	0.000425032	0.000268777	0.000939287	0.000890725	0.000987648	0.000745117	0.0003347	0.000314283	0.000252859	7.89915e-05	0.000278285	0.000222246	0.000374427	6.66578e-05
Metabolism	Energy Metabolism	Sulfur metabolism	0.00108633	0.00194756	0.00203931	0.00220799	0.00185482	0.00117701	0.00111368	0.00148631	0.0020447	0.0024206	0.0025149	0.00290011	0.00289451	0.00278362	0.00301085	0.00262149	0.00229809	0.00302383	0.00278614	0.00252938	0.00203674	0.00293292	0.00292845	0.00246062	0.00273777	0.00241816	0.00267721	0.00273506	0.00262702	0.00285172	0.00232156	0.00189783	0.0023152	0.00269053	0.00276106	0.00198405	0.00220152	0.00196637	0.00188826	0.00268834	0.00188457	0.00137592	0.00136666	0.00220505	0.00191189	0.00199367	0.00123951
Genetic Information Processing	Folding, Sorting and Degradation	Sulfur relay system	0.0027319	0.00294386	0.00286437	0.00323047	0.00313292	0.00272246	0.00268595	0.00266875	0.0031541	0.00225069	0.00346704	0.00295212	0.00271744	0.00368644	0.00371676	0.0028515	0.00297001	0.00371566	0.00284521	0.00287058	0.00266991	0.00395056	0.003247	0.00363335	0.00282673	0.00259387	0.00261513	0.00298462	0.00268046	0.00339371	0.00340078	0.00343941	0.00336511	0.00349424	0.00288014	0.00338195	0.00338875	0.00347726	0.00322511	0.00369778	0.00292301	0.00296969	0.00274014	0.00328988	0.00297971	0.0029763	0.00271072
Metabolism	Lipid Metabolism	Synthesis and degradation of ketone bodies	0.00170941	0.00128795	0.00133644	0.00105094	0.00120473	0.0017241	0.00172658	0.0015124	0.00116724	0.00115865	0.00124629	0.000902034	0.000618407	0.000786324	0.000862227	0.000719234	0.000832984	0.000759149	0.000912959	0.000505794	0.00106179	0.00141365	0.00132913	0.000873421	0.000962866	0.000419863	0.000439054	0.000585782	0.000600012	0.000536914	0.000793974	0.000888514	0.000914651	0.000762948	0.00032888	0.000796763	0.0009094	0.000915534	0.000817939	0.000567529	0.00124554	0.00141486	0.00142962	0.00128349	0.00120569	0.00142008	0.00160142
Human Diseases	Immune System Diseases	Systemic lupus erythematosus	6.79848e-07	0	2.42593e-06	3.02167e-07	9.68339e-07	7.79703e-07	0	0	2.38409e-06	0	5.61267e-07	2.7931e-06	1.8726e-06	1.83292e-06	1.77898e-06	5.40371e-07	1.73792e-07	2.35949e-06	1.19382e-06	4.12612e-07	3.51541e-07	5.66754e-06	1.09985e-06	1.79083e-06	9.19683e-07	1.82173e-07	5.70677e-07	8.5248e-08	1.59342e-06	7.04242e-07	9.29276e-07	4.4784e-07	1.46344e-06	8.81494e-07	7.49727e-07	5.21826e-07	1.0149e-06	6.5144e-07	2.19507e-07	2.50697e-06	1.47366e-06	2.20934e-07	1.90801e-07	2.48635e-07	1.09062e-05	5.12096e-07	0
Metabolism	Metabolism of Other Amino Acids	Taurine and hypotaurine metabolism	0.00126989	0.00119755	0.00131235	0.00124951	0.00114065	0.00136587	0.0013812	0.00145951	0.00105996	0.00179132	0.00152482	0.00155434	0.00123022	0.00128979	0.00131718	0.00153303	0.00125017	0.00123602	0.00154347	0.00121813	0.00143627	0.00146795	0.00156376	0.00127698	0.00149775	0.0012094	0.00102685	0.00132603	0.00117202	0.00134274	0.00104269	0.000931843	0.000980968	0.00107764	0.00119225	0.00104959	0.00105184	0.000980678	0.00106977	0.00117963	0.00117441	0.00134063	0.00144799	0.00104144	0.00115271	0.00135343	0.00137481
Metabolism	Metabolism of Terpenoids and Polyketides	Terpenoid backbone biosynthesis	0.00793661	0.00671389	0.00674035	0.00608857	0.00666018	0.00809072	0.00802317	0.00767975	0.00647979	0.00686683	0.00760073	0.00606538	0.0054305	0.00563904	0.00616062	0.0065618	0.00608462	0.00555228	0.00556079	0.00605024	0.0068761	0.00526185	0.00565963	0.00488045	0.00610151	0.00620836	0.00600804	0.00567023	0.00590335	0.0058533	0.00540653	0.00555881	0.00565185	0.00554742	0.00584971	0.00566899	0.00553865	0.00562642	0.00590354	0.00500546	0.00676597	0.00729469	0.0076544	0.00603761	0.00675592	0.00677669	0.00790132
Metabolism	Metabolism of Terpenoids and Polyketides	Tetracycline biosynthesis	0.000972454	0.00161277	0.00150327	0.00170876	0.00155344	0.00103224	0.000949765	0.0011967	0.00143954	0.00202324	0.00185307	0.00191538	0.00150179	0.00171292	0.00110092	0.00132935	0.0014625	0.00162033	0.00186607	0.00147079	0.00150807	0.00183188	0.00186838	0.00109682	0.0017716	0.00131333	0.00143717	0.00147543	0.00147845	0.00190684	0.00195798	0.00216351	0.00199086	0.0018812	0.00148633	0.002098	0.00198646	0.0020964	0.0021082	0.00176725	0.00130841	0.00138868	0.00125814	0.00151639	0.00146169	0.00147257	0.00106805
Metabolism	Metabolism of Cofactors and Vitamins	Thiamine metabolism	0.00569087	0.00518301	0.00508547	0.00497725	0.00519776	0.00581148	0.00572719	0.00547984	0.00512324	0.00488482	0.00626224	0.00465743	0.00466689	0.00470164	0.00453691	0.0041998	0.00484714	0.00428194	0.00422641	0.0050948	0.00525286	0.0040701	0.0044708	0.00417203	0.00452923	0.004899	0.00515435	0.00450553	0.00497325	0.00455602	0.00494617	0.00556284	0.00477078	0.00447705	0.00474671	0.0054356	0.00509788	0.00547438	0.00532261	0.00424903	0.00521681	0.00565691	0.00562528	0.00507906	0.00520518	0.00517481	0.00574352
Cellular Processes	Cell Communication	Tight junction	0	0	0	0	0	0	0	0	0	0	0	0	1.49808e-07	0	0	0	0	0	0	0	0	0	0	0	1.25411e-07	0	0	0	7.08188e-08	0	0	0	0	0	0	0	2.53725e-07	0	0	0	3.43854e-07	0	0	0	0	0	0
Metabolism	Xenobiotics Biodegradation and Metabolism	Toluene degradation	0.00166114	0.00104599	0.00127264	0.000811067	0.00125838	0.00173917	0.00178098	0.00164053	0.00102635	0.00149547	0.0013969	0.0014226	0.00112805	0.00152616	0.00160781	0.00101833	0.00146758	0.00142603	0.00162142	0.00112925	0.00141711	0.00179973	0.00182285	0.00183562	0.00154156	0.00117984	0.000964606	0.00165488	0.00109507	0.00133714	0.00139726	0.00116371	0.000866396	0.00102755	0.00120044	0.00117789	0.00121549	0.00119839	0.00115433	0.00171293	0.00134811	0.00161575	0.00152173	0.0010061	0.0012066	0.00161634	0.00170637
Human Diseases	Infectious Diseases	Toxoplasmosis	1.22373e-06	9.20193e-07	7.84383e-06	1.00722e-05	8.77201e-06	8.66337e-08	1.76478e-06	5.402e-06	5.33582e-06	0	4.67723e-06	1.46065e-05	4.37065e-05	2.3828e-05	3.07068e-05	6.83183e-06	6.51719e-06	2.74917e-05	1.70671e-05	4.98573e-06	4.2185e-06	4.37946e-05	4.50204e-05	1.24164e-05	2.98061e-05	5.19193e-06	6.23668e-06	7.37395e-06	2.68757e-05	1.09157e-05	2.27673e-05	0	7.54828e-06	1.97272e-05	9.02796e-06	3.0005e-06	3.24767e-05	3.12691e-06	5.04867e-06	1.74692e-05	1.26244e-05	2.26457e-06	2.19421e-06	1.20277e-05	4.33672e-06	1.771e-05	1.06938e-06
Genetic Information Processing	Transcription	Transcription factors	0.0168552	0.0192228	0.01794	0.0186496	0.0168625	0.016543	0.0161505	0.0163824	0.0184089	0.0168037	0.0176625	0.0168537	0.0164003	0.0177853	0.0159708	0.0187204	0.0181306	0.01433	0.0180644	0.0171905	0.0168605	0.0138834	0.0157716	0.0220478	0.0159102	0.0157938	0.0168029	0.0163794	0.0169058	0.0155315	0.0132196	0.0120988	0.0188008	0.0175174	0.0135348	0.0125425	0.0139651	0.0127499	0.013402	0.017073	0.0174752	0.0157783	0.0168591	0.0196574	0.0180524	0.0160131	0.0161898
Genetic Information Processing	Transcription	Transcription machinery	0.00842257	0.00924615	0.0082196	0.00959487	0.00893669	0.0078789	0.00799743	0.00774976	0.0091502	0.00675667	0.00731593	0.00701325	0.010126	0.00686979	0.00792058	0.00806627	0.00730716	0.00728601	0.00619161	0.00963649	0.00808308	0.00705721	0.00659438	0.00547269	0.00752062	0.0097759	0.0103282	0.00763797	0.0101035	0.0076188	0.0074462	0.00748049	0.0100473	0.00944755	0.00882047	0.00732494	0.00809529	0.007273	0.00776177	0.00678739	0.00942549	0.0075133	0.00797499	0.0081006	0.00937758	0.00790881	0.00797719
Unclassified	Genetic Information Processing	Transcription related proteins	0.000544354	0.000351351	0.000391949	0.000197718	0.000335501	0.000613193	0.000567274	0.000543873	0.000316971	0.000493937	0.000791387	0.000353716	6.55784e-05	0.000371771	0.000184357	0.000340086	0.000271245	0.000118797	0.000408417	9.0706e-05	0.000375666	0.000116757	0.000272762	0.00048954	0.000304582	7.73324e-05	3.72163e-05	0.000265548	3.34973e-05	0.000158102	0.000258153	0.000367565	0.000155934	0.00011043	8.9811e-05	0.000374215	0.00025479	0.000367999	0.000312249	0.000220732	0.000301659	0.000500029	0.000443182	0.000348866	0.000338049	0.000388467	0.000554039
Genetic Information Processing	Translation	Translation factors	0.00723256	0.00590325	0.00594813	0.00530913	0.00595654	0.00735382	0.00734103	0.00703524	0.00566261	0.0062937	0.00644475	0.00542512	0.0049295	0.00508148	0.00525458	0.0058504	0.00574638	0.0047601	0.00516559	0.00562652	0.00631676	0.00458853	0.00505852	0.00463112	0.00552073	0.00583755	0.00554596	0.00542348	0.00541013	0.00527146	0.00492075	0.00502723	0.00491281	0.00484575	0.00542583	0.00518232	0.00496869	0.00507211	0.00547665	0.00486543	0.00609035	0.00668712	0.00696227	0.00515163	0.00608403	0.0061029	0.00722608
Unclassified	Genetic Information Processing	Translation proteins	0.00919148	0.00916144	0.00890307	0.00935661	0.00921187	0.00911638	0.00913753	0.00914779	0.00907822	0.00898984	0.00871138	0.00883	0.00848388	0.00876768	0.00863639	0.00882588	0.00901075	0.00869026	0.00867006	0.00938965	0.00911173	0.0088241	0.00884511	0.00793376	0.00866885	0.00957082	0.0093595	0.00897632	0.0091944	0.009022	0.00915411	0.00939882	0.00917906	0.00893923	0.00933975	0.00935151	0.00911891	0.00931605	0.00959422	0.00910459	0.00914584	0.00922289	0.00929209	0.00884725	0.00923086	0.00899155	0.00916537
Environmental Information Processing	Membrane Transport	Transporters	0.0800946	0.0744026	0.0736135	0.0704321	0.0725723	0.0782839	0.0774363	0.0748945	0.0739954	0.0669383	0.0616789	0.0644077	0.0626883	0.0647515	0.0655825	0.074976	0.0727472	0.0642236	0.0667735	0.0643156	0.069127	0.0564458	0.0648947	0.0812291	0.0631152	0.058067	0.0636592	0.057433	0.0634608	0.0623049	0.068735	0.0729854	0.0701815	0.0638575	0.0584038	0.0713338	0.0692833	0.0726225	0.0711332	0.0630237	0.0711398	0.0739842	0.0736094	0.0760641	0.0734691	0.0689548	0.0758947
Metabolism	Biosynthesis of Other Secondary Metabolites	Tropane, piperidine and pyridine alkaloid biosynthesis	0.000305048	0.000980926	0.000785515	0.00127479	0.000896625	0.000172141	0.000215615	0.000295813	0.00109356	0.000450178	0.000208511	0.000745987	0.00107094	0.000875123	0.000952491	0.00079917	0.000733749	0.00102942	0.000823334	0.0010218	0.000584306	0.00117776	0.000847981	0.000892022	0.000785493	0.00116386	0.00124306	0.00110622	0.00123023	0.000919035	0.00106504	0.00103507	0.00146414	0.00138619	0.00114583	0.000979924	0.00111481	0.000996703	0.000960509	0.00118516	0.000883804	0.000397792	0.000341056	0.00121455	0.000895082	0.00064379	0.000252016
Metabolism	Amino Acid Metabolism	Tryptophan metabolism	0.00138954	0.00132681	0.00171044	0.00193568	0.00169653	0.00130349	0.00139605	0.00121885	0.0016415	0.000767947	0.00151902	0.0018603	0.00203076	0.00254546	0.00280789	0.00192885	0.00192301	0.00281784	0.00207803	0.00142853	0.00124797	0.00443411	0.0029547	0.0032807	0.00200604	0.00153686	0.00137753	0.00196914	0.00200028	0.00184374	0.00248865	0.00204305	0.00191853	0.00215109	0.00174333	0.00197746	0.00250624	0.00205204	0.00196711	0.00297676	0.0017961	0.0016237	0.00134705	0.00183539	0.00160119	0.0021456	0.00130128
Human Diseases	Infectious Diseases	Tuberculosis	0.00187645	0.00163269	0.00166613	0.00154725	0.00183551	0.00188255	0.00187669	0.0018538	0.00175861	0.0015991	0.00176257	0.00159687	0.0015195	0.00163126	0.00197672	0.00183093	0.00161744	0.00222729	0.00134587	0.0015616	0.00163827	0.00137884	0.00146566	0.00123025	0.00179137	0.00143238	0.0014997	0.00132774	0.00152799	0.00180286	0.00181046	0.00175497	0.00157513	0.00182959	0.00198731	0.00172627	0.00171685	0.00173192	0.00172209	0.00136952	0.00169844	0.001782	0.00180641	0.00139584	0.00169291	0.00170899	0.00184574
Environmental Information Processing	Signal Transduction	Two-component system	0.0158686	0.0150332	0.01463	0.0159972	0.0163813	0.015003	0.0150872	0.0136002	0.0160432	0.00987342	0.0137863	0.0130718	0.0142523	0.0174881	0.01716	0.0132007	0.0159356	0.0174209	0.0152526	0.0124941	0.0127252	0.020157	0.0150735	0.0205741	0.0140192	0.0132782	0.0130181	0.0157965	0.0137314	0.01533	0.0168153	0.013981	0.0184612	0.0184324	0.0156932	0.0135437	0.015618	0.0141692	0.0146572	0.0208015	0.0156535	0.0152219	0.0142635	0.0155068	0.0161795	0.0150365	0.0145005
Human Diseases	Metabolic Diseases	Type I diabetes mellitus	0.000614379	0.000510328	0.000537181	0.000472136	0.0005372	0.000625409	0.000636516	0.000618096	0.000508549	0.000543424	0.000597141	0.000523729	0.000547885	0.000541726	0.000657721	0.000598885	0.000586895	0.000561702	0.000524836	0.000582746	0.000578857	0.000430332	0.000475683	0.000399688	0.000539185	0.000596571	0.000485564	0.00054921	0.000518004	0.000547125	0.000500229	0.000452654	0.000433988	0.000476645	0.000578633	0.000476166	0.000465788	0.000464737	0.00049894	0.000536411	0.000540736	0.00061497	0.000640709	0.000478716	0.000535177	0.000537359	0.000629354
Human Diseases	Metabolic Diseases	Type II diabetes mellitus	0.000611183	0.000502642	0.000523757	0.000477072	0.000537428	0.00062099	0.000615546	0.000602971	0.000543459	0.000528172	0.000582502	0.000515121	0.000447064	0.000570819	0.000548082	0.000662688	0.000545967	0.000660944	0.000489022	0.000519788	0.00054278	0.000330063	0.000463072	0.000461388	0.000536384	0.000500156	0.000490619	0.00051038	0.000479337	0.000482159	0.000503389	0.000451647	0.000407415	0.000482329	0.000608716	0.000478188	0.000444221	0.000453467	0.000477373	0.000517947	0.000529585	0.000577301	0.000597063	0.00044773	0.00052792	0.000524557	0.000608221
Metabolism	Amino Acid Metabolism	Tyrosine metabolism	0.00408806	0.00482896	0.00509525	0.00432905	0.00425921	0.00453354	0.00442483	0.00494699	0.00424885	0.00709002	0.00594298	0.00598227	0.0039474	0.00529707	0.0043548	0.0039322	0.00453744	0.00473536	0.00613537	0.00377386	0.00500876	0.00470996	0.00603328	0.00452451	0.00571884	0.00358562	0.00366859	0.00508462	0.00369033	0.00472884	0.00419071	0.00432748	0.00400906	0.00425971	0.00381689	0.00432502	0.00429063	0.00445233	0.0042591	0.00453725	0.00404613	0.00467668	0.00476696	0.00480724	0.00422023	0.00495295	0.00451771
Metabolism	Metabolism of Cofactors and Vitamins	Ubiquinone and other terpenoid-quinone biosynthesis	0.00131306	0.00112534	0.00170486	0.00113932	0.00146982	0.00156253	0.00149918	0.00176386	0.00159649	0.00183781	0.00310362	0.00273042	0.00202656	0.00357525	0.00343247	0.00222054	0.00240258	0.0039179	0.00279777	0.00159485	0.00179475	0.00282527	0.00259124	0.00365032	0.00265466	0.00196296	0.00166165	0.00318389	0.00175202	0.00298549	0.00153702	0.000220449	0.00101116	0.00224322	0.00316269	0.000591686	0.000961768	0.000531249	0.000657534	0.00333351	0.00153678	0.00149528	0.00157868	0.00119022	0.00139535	0.00179221	0.00155401
Genetic Information Processing	Folding, Sorting and Degradation	Ubiquitin system	1.72681e-05	2.12727e-05	5.57963e-05	5.05123e-05	4.95562e-05	4.41832e-05	2.82365e-05	3.53831e-05	5.39826e-05	1.82496e-05	0.000332644	0.000145562	0.000161605	0.00022736	0.000343769	0.000223173	0.000120307	0.000243993	9.64337e-05	9.02246e-05	6.36729e-05	0.000156115	0.000142503	0.000235887	0.000133061	8.75341e-05	0.000128891	0.000167342	0.000124747	0.000166131	6.91381e-05	3.24684e-06	3.05397e-05	0.000116114	0.000122424	2.46563e-05	5.46523e-05	2.01295e-05	1.93166e-05	0.000160963	5.10869e-05	5.25271e-05	4.13083e-05	4.46611e-05	5.6635e-05	9.43536e-05	4.25714e-05
Environmental Information Processing	Signal Transduction	VEGF signaling pathway	0	0	0	0	0	0	0	0	0	0	0	0	0	0	0	0	0	0	0	0	0	0	0	0	4.59841e-07	0	0	0	0	0	0	0	0	3.03963e-07	0	0	0	0	0	0	0	0	0	0	0	2.98723e-07	0
Metabolism	Amino Acid Metabolism	Valine, leucine and isoleucine biosynthesis	0.00305238	0.00477813	0.00430214	0.00569449	0.00491153	0.00263947	0.00278498	0.00304856	0.00533832	0.00345423	0.00360876	0.00522502	0.00707752	0.00557785	0.0067135	0.00616401	0.00567921	0.00672741	0.00463992	0.00719018	0.00469571	0.007039	0.00574747	0.00488002	0.00516093	0.00722298	0.00732781	0.00567615	0.00753983	0.00659191	0.00567611	0.00504648	0.00662812	0.00673154	0.00703347	0.00519993	0.00573316	0.00499687	0.00509619	0.00597625	0.00515929	0.00334776	0.0034056	0.0046528	0.00490998	0.00441328	0.00295774
Metabolism	Amino Acid Metabolism	Valine, leucine and isoleucine degradation	0.00163979	0.00221766	0.00266027	0.00282365	0.00246294	0.0015484	0.00170971	0.00167051	0.00251516	0.00188537	0.00198918	0.00313715	0.00327128	0.00334914	0.00396323	0.00265812	0.00248101	0.00445701	0.00319965	0.00224812	0.00188417	0.00723676	0.00581228	0.00350056	0.00321141	0.00211922	0.00229555	0.00262368	0.00315087	0.00268707	0.00367148	0.00297198	0.00304804	0.00316089	0.00268393	0.00282595	0.00360827	0.00292653	0.00276513	0.00360768	0.0025345	0.00205082	0.00177034	0.00281514	0.00231156	0.00328795	0.00158115
Metabolism	Glycan Biosynthesis and Metabolism	Various types of N-glycan biosynthesis	6.11863e-07	1.62387e-06	4.85185e-07	4.73395e-06	2.50629e-06	4.33169e-07	2.23193e-06	1.02638e-06	1.02743e-05	1.86492e-06	2.99342e-06	4.85358e-06	5.24328e-07	1.55993e-07	2.97786e-06	8.49154e-07	2.1724e-06	1.3585e-06	2.12234e-06	1.86019e-05	2.59262e-06	3.14863e-06	7.69892e-07	2.65042e-06	1.50494e-06	1.53025e-05	1.22288e-06	1.02298e-06	1.27474e-06	2.71133e-06	4.50699e-06	0	5.31461e-06	4.1947e-06	1.24954e-05	1.30457e-06	7.61174e-07	6.5144e-07	2.63409e-06	2.33586e-05	4.32274e-06	7.18036e-07	2.24191e-06	5.56321e-06	1.20226e-06	7.68144e-07	4.07382e-07
Organismal Systems	Excretory System	Vasopressin-regulated water reabsorption	2.71939e-07	2.16516e-07	9.7037e-07	8.05779e-07	0	0	5.19054e-08	2.1608e-07	7.37933e-07	0	7.01584e-07	1.46523e-06	2.62164e-06	3.74384e-06	1.39225e-05	1.00355e-06	1.12965e-06	3.89674e-06	2.82978e-06	7.22072e-07	7.90968e-07	1.37395e-06	9.56866e-06	4.60839e-06	3.46971e-06	5.46519e-07	9.78303e-07	8.09856e-07	9.91463e-07	1.19721e-06	1.07331e-05	0	5.23758e-06	1.97576e-06	6.87249e-07	2.60913e-07	2.28352e-06	5.21152e-07	1.09754e-06	2.46717e-06	8.35075e-07	5.52335e-07	3.81601e-07	9.82109e-06	6.87005e-07	2.13373e-06	2.54613e-07
Human Diseases	Infectious Diseases	Vibrio cholerae infection	2.03954e-07	7.03677e-07	1.29383e-06	2.16553e-06	3.41767e-07	0	8.30486e-07	4.3216e-07	6.6414e-06	3.99626e-07	3.74178e-07	4.76201e-06	2.65909e-06	2.92488e-06	4.37011e-06	5.13352e-06	7.38615e-07	6.79248e-06	3.31615e-06	1.06592e-06	5.27312e-07	2.35861e-05	9.71531e-06	2.12511e-06	2.50823e-06	5.00976e-07	1.54898e-06	7.24608e-07	2.47866e-06	2.21836e-06	1.95148e-06	0	2.54177e-06	1.42863e-06	2.71776e-06	3.9137e-07	1.4716e-06	5.86296e-07	5.48768e-08	2.18862e-06	1.91576e-06	2.76168e-07	4.77002e-07	7.76985e-07	6.87005e-07	5.46235e-06	1.01845e-07
Human Diseases	Infectious Diseases	Vibrio cholerae pathogenic cycle	0.000222582	0.000675963	0.000575349	0.000856997	0.000681768	0.000165124	0.000157689	0.0002916	0.000770799	0.000427733	0.00050341	0.000753679	0.000763009	0.000949103	0.000868763	0.000929901	0.000675311	0.00108783	0.000802111	0.000676719	0.000493388	0.000979597	0.000653529	0.000817261	0.000711667	0.00075283	0.000771106	0.000879376	0.000742216	0.000969706	0.000783333	0.000604024	0.00106523	0.00116047	0.00100591	0.000617125	0.000719969	0.000621344	0.000637943	0.00113486	0.000621247	0.000310523	0.00027108	0.000708299	0.000621782	0.000473817	0.000203436
Human Diseases	Cardiovascular Diseases	Viral myocarditis	1.22373e-06	9.20193e-07	7.84383e-06	1.00722e-05	8.77201e-06	8.66337e-08	1.76478e-06	5.402e-06	5.33582e-06	0	4.67723e-06	1.46065e-05	4.38563e-05	2.3828e-05	3.07068e-05	6.83183e-06	6.51719e-06	2.74917e-05	1.70671e-05	4.98573e-06	4.2185e-06	4.37946e-05	4.50204e-05	1.24164e-05	2.99315e-05	5.19193e-06	6.23668e-06	7.37395e-06	2.68403e-05	1.09157e-05	2.27673e-05	0	7.54828e-06	1.97272e-05	9.02796e-06	3.0005e-06	3.27305e-05	3.12691e-06	5.04867e-06	1.74692e-05	1.27717e-05	2.26457e-06	2.19421e-06	1.20277e-05	4.33672e-06	1.771e-05	1.06938e-06
Metabolism	Metabolism of Cofactors and Vitamins	Vitamin B6 metabolism	0.000338564	0.000911478	0.000875517	0.00120519	0.000979788	0.000245	0.000324772	0.000481858	0.00106382	0.000844209	0.000396442	0.00135081	0.00196308	0.00142449	0.00162881	0.00132283	0.00149856	0.00161489	0.00139566	0.00195183	0.00108191	0.00159404	0.00131853	0.00142306	0.00129592	0.00200777	0.00190822	0.00179366	0.00197223	0.00168874	0.00146807	0.00137688	0.00149602	0.00153535	0.00195048	0.0014103	0.00145998	0.00131552	0.0013121	0.00178906	0.00111905	0.000628668	0.000638085	0.000808282	0.000970652	0.000930222	0.000412168
Environmental Information Processing	Signal Transduction	Wnt signaling pathway	0	0	0	2.01445e-07	0	0	0	0	0	0	0	0	0	0	0	0	0	0	0	0	0	0	0	0	0	0	0	0	7.08188e-08	0	0	0	0	2.43171e-07	0	0	0	0	0	0	0	0	0	0	0	8.53493e-08	0
Metabolism	Xenobiotics Biodegradation and Metabolism	Xylene degradation	0.00120734	0.00110028	0.00112506	0.000821139	0.000925903	0.00129387	0.00124557	0.00127541	0.000972879	0.00137771	0.00137889	0.00105094	0.000680577	0.000964468	0.000640976	0.000481857	0.000851319	0.000786819	0.00103605	0.000580546	0.00104702	0.000748802	0.00121126	0.00100654	0.000983141	0.000471464	0.000445128	0.000695027	0.00050384	0.000669593	0.000589626	0.000496095	0.000632246	0.00068717	0.000542958	0.000534154	0.000559107	0.000587273	0.00062812	0.000615759	0.000905909	0.00108992	0.00116603	0.00123876	0.000948153	0.00107429	0.00121889
Metabolism	Metabolism of Terpenoids and Polyketides	Zeatin biosynthesis	0.000605337	0.000503129	0.000506291	0.000470676	0.00050684	0.000618218	0.000620633	0.0005953	0.000478237	0.000531768	0.000568189	0.000467913	0.000506238	0.000415137	0.000444514	0.000489152	0.000496479	0.000391533	0.000425308	0.000518551	0.000558291	0.000397901	0.000421571	0.000357902	0.000471296	0.000594886	0.000567293	0.000530754	0.000529158	0.000464976	0.000425655	0.000449631	0.000420046	0.000414333	0.000528026	0.000466186	0.000437421	0.000450862	0.000484837	0.000401712	0.000540539	0.000569237	0.000599877	0.000455344	0.00052762	0.000530958	0.00062197
Metabolism	Lipid Metabolism	alpha-Linolenic acid metabolism	1.16934e-05	1.24497e-05	5.97586e-05	5.92751e-05	5.73598e-05	6.23763e-06	1.3184e-05	1.38831e-05	4.93847e-05	2.59757e-06	5.59396e-05	0.000134664	9.96971e-05	0.000287418	0.000149628	8.67681e-05	0.000179092	0.000272879	0.000217893	7.60238e-05	4.65792e-05	0.000445131	0.000276905	0.000353318	0.000136656	8.32986e-05	5.43366e-05	0.000234389	0.000114549	0.00018518	0.000110677	7.50132e-06	8.10285e-05	0.000171223	0.000138481	3.43753e-05	8.68753e-05	3.30932e-05	4.65355e-05	0.000391843	5.86026e-05	4.85503e-05	2.22283e-05	3.51508e-05	3.99751e-05	0.000101566	1.1203e-05
Metabolism	Metabolism of Other Amino Acids	beta-Alanine metabolism	0.000408113	0.00105497	0.00129787	0.00171203	0.00123372	0.000334493	0.000370812	0.000441775	0.00141723	0.000509323	0.00140074	0.00178323	0.00225869	0.00234969	0.00230738	0.00139686	0.00142757	0.00278402	0.00179245	0.00172372	0.00102329	0.00433896	0.00296859	0.00245804	0.00170626	0.00197416	0.00164351	0.00196024	0.00218657	0.00179138	0.00209654	0.00137823	0.00180385	0.00211929	0.00215506	0.0014889	0.00196586	0.00144424	0.0014955	0.00267581	0.00141147	0.000779732	0.000647816	0.00181737	0.00118783	0.00155528	0.000436764
Metabolism	Biosynthesis of Other Secondary Metabolites	beta-Lactam resistance	0.000526678	0.000277357	0.000324104	0.000229546	0.000305938	0.000525693	0.000539816	0.000463545	0.00032821	0.000153856	0.000301868	0.000181735	0.000266209	0.000267256	0.000244146	0.000186505	0.000369134	0.000255683	0.000184201	0.000233435	0.000297184	0.000273845	0.000185544	0.000504153	0.000265914	0.000200436	0.000247877	0.00024317	0.000238766	0.000185075	0.000125406	3.33641e-05	0.000102133	0.000225176	0.000240037	6.64676e-05	0.000132698	7.49156e-05	0.000104595	0.000223399	0.000360458	0.000384149	0.0004594	0.000344919	0.000354623	0.000390644	0.000500927
Genetic Information Processing	Translation	mRNA surveillance pathway	2.03954e-07	5.4129e-07	9.7037e-07	5.1872e-06	7.97456e-07	8.66337e-08	2.95861e-06	8.64319e-07	1.33963e-05	7.99251e-07	0	9.1577e-08	2.8838e-06	3.89983e-07	1.16021e-07	3.85979e-08	4.34479e-08	2.85999e-07	8.84307e-08	3.43844e-08	4.39427e-08	5.72479e-08	7.33231e-08	4.77553e-08	1.42133e-06	0	8.15252e-08	4.2624e-08	2.69111e-06	7.04242e-08	4.64638e-08	0	0	1.21585e-06	1.90556e-06	0	2.63874e-06	0	0	7.95862e-08	1.67015e-06	0	4.77002e-08	0	4.29378e-08	1.02419e-06	0
Environmental Information Processing	Signal Transduction	mTOR signaling pathway	0	2.70645e-07	1.61728e-07	2.11517e-06	5.69611e-08	0	7.78581e-07	4.3216e-07	6.52787e-06	3.99626e-07	0	0	0	0	0	0	0	0	0	0	0	0	0	0	0	0	0	0	0	0	0	0	0	6.07927e-08	9.37158e-07	0	0	0	0	0	9.82441e-08	0	0	0	0	8.53493e-08	0
Cellular Processes	Cell Growth and Death	p53 signaling pathway	1.22373e-06	9.20193e-07	7.92469e-06	1.00722e-05	8.88593e-06	8.66337e-08	1.76478e-06	5.402e-06	5.33582e-06	0	4.724e-06	1.56139e-05	4.41184e-05	2.414e-05	3.10549e-05	6.94763e-06	6.95167e-06	2.89217e-05	1.71556e-05	5.02012e-06	4.30638e-06	5.23532e-05	5.00797e-05	1.24641e-05	3.00569e-05	5.3741e-06	6.48126e-06	7.4592e-06	2.70882e-05	1.11974e-05	2.3139e-05	0	7.54828e-06	1.99096e-05	9.0592e-06	3.13096e-06	3.26797e-05	3.12691e-06	5.04867e-06	1.75886e-05	1.25752e-05	2.26457e-06	2.19421e-06	1.20899e-05	4.33672e-06	1.77953e-05	1.06938e-06
LV1 = level 1; LV2 = level 2; LV3 = level 3;
[truncated: 13 more columns]

## Sheet: Supplementary Table 9
Supplementary Table 9. 14 predicted KEGG pathways have significant Spearman correlation with body weight.
KEGG Pathways			Coefficient	P-value	FDR
Metabolism	Enzyme Families	Peptidases	0.447713	0.00141882	0.0236469
Metabolism	Amino Acid Metabolism	Alanine, aspartate and glutamate metabolism	-0.484462	0.00048445	0.0161483
Metabolism	Amino Acid Metabolism	Glycine, serine and threonine metabolism	-0.421333	0.00286061	0.0350526
Metabolism	Energy Metabolism	Nitrogen metabolism	-0.4038	0.004425	0.041733
Environmental Information Processing	Membrane Transport	Bacterial secretion system	-0.608658	4.43653e-06	0.000443653
Metabolism	Lipid Metabolism	Lipid biosynthesis proteins	-0.382033	0.00737308	0.056716
Unclassified	Genetic Information Processing	Protein folding and associated processing	-0.455421	0.00114364	0.0228728
Unclassified	Cellular Processes and Signaling	Membrane and intracellular structural molecules	-0.40228	0.00459062	0.041733
Metabolism	Carbohydrate Metabolism	Glyoxylate and dicarboxylate metabolism	-0.417479	0.00315473	0.0350526
Metabolism	Metabolism of Cofactors and Vitamins	Nicotinate and nicotinamide metabolism	-0.555354	4.18445e-05	0.00209223
Metabolism	Glycan Biosynthesis and Metabolism	Lipopolysaccharide biosynthesis proteins	-0.373945	0.00883906	0.0631361
Unclassified	Cellular Processes and Signaling	Pores ion channels	-0.387678	0.00647931	0.0539943
Metabolism	Metabolism of Cofactors and Vitamins	Riboflavin metabolism	0.419867	0.00296948	0.0350526
Metabolism	Biosynthesis of Other Secondary Metabolites	Streptomycin biosynthesis	-0.466549	0.000830256	0.0207564
p<0.01, FDR<0.1 were used as the criterion for screening the kegg pathways.

## Sheet: Supplementary Table 10
Supplementary Table 10. Summary statistics of the transcriptome sequencing.
Group	Sample Name	Raw Reads	Clean Reads	Raw Base(G)	Clean Base(G)	Effective Rate(%)	Q30(%)	Total Mapping rate (%)
LW	R923	51588756	46650918	7.74	6.99764	90.43	93.22	94.59
LW	R926	49310446	45179696	7.4	6.77695	91.62	93.28	94.14
LW	R929	47895484	42411434	7.18	6.36172	88.55	93.25	94.47
HW	R915	49079374	45392762	7.36	6.80891	92.49	93.6	95.24
HW	R917	43934068	41108088	6.59	6.16621	93.57	93.17	94.94
HW	R918	51658956	47109962	7.75	7.06649	91.19	93.26	95.1
LW and HW represent low weight and high weight respectively.

[truncated: 3 more sheets: Supplementary Table 11, Supplementary Table 12, Supplementary Table 13]
